# Supplementary material for: Enzyme engineering and in vivo testing of a formate reduction pathway
Source: Synth Biol (Oxf). 2021 Sep 24;6(1):ysab020. doi: 10.1093/synbio/ysab020 (PMC8511477; doi:10.1093/synbio/ysab020)
Supplement: ysab020_Supp [file ysab020_supp.zip]

Archive with 6 entries (6 files):
- Data S1 Plasmid maps.zip
- Supplementary_Material.pdf
- Table S1 Plasmids in this study.xlsx
- Table S2 ACS and ACDH homolog sequences.xlsx
- Table S3 homolog screens MEL.xlsx
- Table S4 ACS kinetics ACDH rates.xlsx
