# Supplementary material for: Enzyme engineering and in vivo testing of a formate reduction pathway
Source: Synth Biol (Oxf). 2021 Sep 24;6(1):ysab020. doi: 10.1093/synbio/ysab020 (PMC8511477; doi:10.1093/synbio/ysab020)
Supplement: ysab020_Supp [file ysab020_supp.zip › Table S2 ACS and ACDH homolog sequences.xlsx]

## Sheet: Table S2
Table S2. ACS and ACDH homolog sequences
Enzyme	Uniprot ID	Name in paper	Organism	Protein sequence	DNA sequence
ACS	P27550	EcACS	Escherichia coli (strain K12)	MSQIHKHTIPANIADRCLINPQQYEAMYQQSINVPDTFWGEQGKILDWIKPYQKVKNTSFAPGNVSIKWYEDGTLNLAANCLDRHLQENGDRTAIIWEGDDASQSKHISYKELHRDVCRFANTLLELGIKKGDVVAIYMPMVPEAAVAMLACARIGAVHSVIFGGFSPEAVAGRIIDSNSRLVITSDEGVRAGRSIPLKKNVDDALKNPNVTSVEHVVVLKRTGGKIDWQEGRDLWWHDLVEQASDQHQAEEMNAEDPLFILYTSGSTGKPKGVLHTTGGYLVYAALTFKYVFDYHPGDIYWCTADVGWVTGHSYLLYGPLACGATTLMFEGVPNWPTPARMAQVVDKHQVNILYTAPTAIRALMAEGDKAIEGTDRSSLRILGSVGEPINPEAWEWYW…	AGCCAAATTCACAAACACACCATTCCTGCCAACATCGCAGACCGTTGCCTGATAAACCCTCAGCAGTACGAGGCGATGTATCAACAATCTATTAACGTACCTGATACCTTCTGGGGCGAACAGGGAAAAATTCTTGACTGGATCAAACCTTACCAGAAGGTGAAAAACACCTCCTTTGCCCCCGGTAATGTGTCCATTAAATGGTACGAGGACGGCACGCTGAATCTGGCGGCAAACTGCCTTGACCGCCATCTGCAAGAAAACGGCGATCGTACCGCCATCATCTGGGAAGGCGACGACGCCAGCCAGAGCAAACATATCAGCTATAAAGAGCTGCACCGCGACGTCTGCCGCTTCGCCAATACCCTGCTCGAGCTGGGCATTAAAAAAGGTGATGTG…
ACS	A0A1C4SL86		Streptomyces sp. DvalAA-43	MSNESLANLLREERKFAPPAELAANANVKAEAYEQAEADRLGFWAEQARRLTWATEPTETLDWSNPPFAKWFADGKLNVAYNCVDRHVEAGNGDRVAIHFEGEPGDSRAITYAQLKDEVSRAANALTELGVGKGDRVAVYLPMIPEAAIAMLACARIGAAHSVVFGGFSADAIAARIQDADAKVVITADGGYRRGKPSALKPAVDDAVSRIDSVEHVLVVQRTGQDTAWTEGRDVWWHEITGRQSAEHTPEAFEAEQPLFILYTSGTTGKPKGILHTSGGYLTQAAYTHHAVFDLKPETDVFWCTADIGWVTGHSYIVYGPLANGATQVMYEGTPDSPHQGRFWEIVQKYGVTILYTAPTAIRTFMKWGDDIPAKFDLSSLRVLGSVGEPINPEAWMWY…	TCCAACGAAAGTTTGGCAAACTTGCTTCGCGAGGAACGTAAATTCGCACCTCCCGCAGAGTTGGCTGCGAATGCCAATGTAAAGGCCGAGGCATACGAGCAGGCGGAGGCGGATCGCTTGGGATTCTGGGCCGAACAGGCTCGTCGTTTAACATGGGCCACCGAACCCACAGAAACCTTGGACTGGAGCAACCCTCCATTTGCGAAATGGTTTGCGGACGGGAAACTGAATGTAGCCTATAATTGCGTGGACCGTCATGTCGAGGCCGGCAATGGGGATCGCGTAGCGATTCATTTCGAGGGGGAGCCAGGGGATAGTCGTGCCATCACCTATGCGCAACTTAAGGATGAAGTGTCGCGTGCGGCAAATGCTTTGACGGAGTTAGGGGTGGGGAAAGGG…
ACS	P31638		Cupriavidus necator (strain ATCC 17699 / H16 / DSM 428 / Stanier 337) (Ralstonia eutropha)	MSAIESVMQEHRVFNPPEGFASQAAIPSMEAYQALCDEAERDYEGFWARHARELLHWTKPFTKVLDQSNAPFYKWFEDGELNASYNCLDRNLQNGNADKVAIVFEADDGSVTRVTYRELHGKVCRFANGLKALGIRKGDRVVIYMPMSVEGVVAMQACARLGATHSVVFGGFSAKSLQERLVDVGAVALITADEQMRGGKALPLKAIADDALALGGCEAVRNVIVYRRTGGKVAWTEGRDRWMEDVSAGQPDTCEAEPVSAEHPLFVLYTSGSTGKPKGVQHSTGGYLLWALMTMKWTFDIKPDDLFWCTADIGWVTGHTYIAYGPLAAGATQVVFEGVPTYPNAGRFWDMIARHKVSIFYTAPTAIRSLIKAAEADEKIHPKQYDLSSLRLLGTVGEP…	AGCGCCATCGAATCTGTAATGCAGGAGCATCGTGTGTTTAATCCCCCTGAAGGCTTCGCGAGTCAAGCAGCGATTCCCTCGATGGAAGCTTATCAGGCTTTGTGTGATGAAGCAGAACGTGACTACGAGGGCTTTTGGGCGCGTCATGCACGCGAATTGTTACACTGGACTAAGCCGTTCACTAAAGTGCTGGACCAGTCGAACGCGCCATTCTACAAGTGGTTTGAGGATGGTGAATTAAATGCCAGCTACAACTGTCTTGACCGTAATTTGCAAAATGGTAATGCAGACAAGGTTGCTATCGTATTCGAGGCAGACGACGGATCCGTGACACGCGTTACTTATCGCGAATTGCACGGCAAAGTCTGTCGCTTTGCGAACGGTCTGAAGGCGTTGGGC…
ACS	O93730		Pyrobaculum aerophilum (strain ATCC 51768 / IM2 / DSM 7523 / JCM 9630 / NBRC 100827)	MSLELKEKESELPFDEQIINDKWRSKYTPIDAYFKFHRQTVENLESFWESVAKELEWFKPWDKVLDASNPPFYKWFVGGRLNLSYLAVDRHVKTWRKNKLAIEWEGEPVDENGYPTDRRKLTYYDLYREVNRVAYMLKQNFGVKKGDKITLYLPMVPELPITMLAAWRIGAITSVVFSGFSADALAERINDSQSRIVITADGFWRRGRVVRLKEVVDAALEKATGVESVIVLPRLGLKDVPMTEGRDYWWNKLMQGIPPNAYIEPEPVESEHPSFILYTSGTTGKPKGIVHDTGGWAVHVYATMKWVFDIRDDDIFWCTADIGWVTGHSYVVLGPLLMGATEVIYEGAPDYPQPDRWWSIIERYGVTIFYTSPTAIRMFMRYGEEWPRKHDLSTLRIIH…	TCACTGGAACTTAAGGAAAAGGAATCAGAGCTGCCGTTTGATGAACAAATTATCAACGATAAGTGGCGCTCTAAATACACACCGATTGATGCTTACTTTAAATTCCATCGCCAAACAGTAGAAAATCTGGAGAGTTTTTGGGAATCAGTTGCTAAAGAGTTAGAATGGTTCAAACCCTGGGACAAAGTGCTTGACGCCTCCAACCCTCCGTTTTACAAGTGGTTTGTGGGCGGTCGCCTGAACCTTTCTTACTTGGCAGTGGATCGTCACGTGAAGACTTGGCGCAAGAACAAACTTGCGATTGAATGGGAAGGCGAGCCAGTGGATGAAAATGGATATCCCACAGACCGTCGTAAATTAACCTACTATGACCTGTACCGCGAGGTAAACCGTGTAGCA…
ACS	Q1PXB4		Kuenenia stuttgartiensis	MFGSGYAILVCYAMNKTEIINKHPEAFNLICYEDQHKNFSWETVKKELGVGGNKVNIAYEAIDKHATTWRKNKVALYWEGSDGTHLKYTFQELKILSDKCANMLQSLGVGKGDRVFLFLPRLPELFINMIAIAKLGAISGPMFSAFGPDAVRDRLQNSEAKVLITTPELKERVDAVLWELPKLERIVLVSVKEDYELEEGNVCYKTLMKDAPERFEMEWMDMEDPLYLLYTSGTTGKPKGITHVHNDMISYYITTKWSLDLRDDDIYWCTADPGWVTGMVYGMWGPWLNGVSMYIYDGRFDVNKWYEAIQSYKITVWYTAPTALRMLMKSGDYLVAQYDLESLRYICSVGEPLNPEVIKWGMNVYNLPIHDTWWQTETGSIMIANYPCIPIKPGSMGKP…	TTCGGGTCGGGCTATGCCATCCTTGTTTGCTACGCTATGAACAAAACGGAGATCATTAATAAACATCCTGAGGCGTTTAATTTAATCTGTTATGAAGATCAACACAAGAACTTTTCGTGGGAGACGGTTAAGAAAGAGTTAGGGGTTGGGGGCAACAAAGTCAACATTGCCTACGAAGCCATCGATAAGCACGCTACGACATGGCGCAAGAACAAGGTTGCACTTTACTGGGAAGGATCGGACGGGACCCACTTGAAGTACACGTTTCAGGAATTAAAAATCCTTAGTGATAAGTGTGCAAATATGTTACAATCATTGGGCGTAGGGAAGGGGGACCGCGTATTCTTGTTTCTTCCGCGTTTGCCTGAGCTGTTTATCAACATGATCGCCATTGCTAAG…
ACS	Q5SIW6	TtACS	Thermus thermophilus (strain HB8 / ATCC 27634 / DSM 579)	MDRLESVLKEERVFYPSEEFRKQAHIKSEEEYQRLYEESVRDPEGFWGRVASELHWFEPWRKVLEGDLPHPKWFVGGKTNLSYNALDRHVKTWRRNKAAIVWEGEPGEERVLTYHDLWREVQRFANVLKRLGVKKGDRVTIYLPMIPEAAIAMLACTRIGAVHSVVFGGFSAGALADRIKDAEAKVLITADGGFRRGGIVPLKQNADEALKDATSVEHVVVVRRTGEEVPWTPGRDHWWHELMEAAPDRCDPEPMEAEEPLFILYTSGSTGKPKGVLHTTGGYMTYVYYTTKLVFDLKDEDVYWCTADVGWITGHSYVVYGPLLNGATTVMYEGAPNWPEPDRFWRIVDKYGVTVFYTAPTAIRSFMKWGEGWPGKHRLDSLRLLGTVGEPINPEAWLW…	GATCGTTTAGAATCAGTCCTTAAAGAGGAGCGTGTTTTTTACCCCTCGGAAGAGTTTCGCAAGCAGGCTCACATTAAGTCTGAAGAAGAATACCAGCGCTTGTATGAGGAATCGGTCCGTGATCCTGAAGGATTCTGGGGGCGCGTGGCTTCCGAATTGCACTGGTTCGAACCATGGCGCAAGGTCCTGGAGGGGGATCTGCCCCATCCCAAATGGTTTGTCGGAGGTAAGACGAATCTGAGCTATAACGCGTTAGACCGTCACGTAAAAACATGGCGCCGCAATAAGGCCGCTATCGTCTGGGAAGGGGAACCCGGCGAGGAGCGTGTTCTGACATACCACGATTTGTGGCGCGAAGTGCAGCGTTTCGCTAACGTATTGAAGCGTTTGGGCGTAAAG…
ACS	Q3J0D1		Rhodobacter sphaeroides (strain ATCC 17023 / 2.4.1 / NCIB 8253 / DSM 158)	MDHAQANAVYTASADFIAQAHVDAAGYERMYAASVADPEAFWGEQGKRLDWIKPYTKVKNTNFRPGEVSIKWFEDGTLNIAWNCIDRHLATRAKQTAIIWEPDDPNVPAQHISYQELHDNVCRMANVLVSQGVRKGDRVVMYLPMIPEAAYAMLACARIGAIHSVVFAGFSPDALANRINDCQAKVVITADTAPRGGRRTPLKSNTDAALLHCSDRVRCLVVKHTGDQIHWMDGRDVDVKELMRHASPDCPIEEVNAEDPLFILYTSGSTGKPKGVVHTSGGYLTYAAMTHQMTFDYHDGDVFWCTADVGWVTGHSYIVYGPLANGATTLMFEGVPTYPDAGRFWAVCEKHKVNQFYTAPTAIRSLMGLGPEWVDKYDLSSLKLLGSVGEPINPEAWSW…	GACCACGCACAGGCCAATGCCGTCTACACGGCTTCCGCAGACTTCATTGCTCAGGCACACGTCGACGCTGCGGGCTACGAGCGTATGTATGCTGCCTCTGTTGCTGACCCGGAAGCCTTTTGGGGAGAACAGGGAAAACGCTTGGATTGGATTAAGCCATACACGAAAGTCAAGAACACTAACTTCCGCCCCGGTGAAGTGTCGATCAAATGGTTCGAGGACGGCACATTGAATATCGCTTGGAACTGTATTGACCGCCACCTGGCGACACGTGCAAAGCAAACAGCAATTATTTGGGAACCGGATGACCCAAACGTCCCGGCGCAGCATATCTCCTACCAGGAACTGCATGACAATGTGTGTCGTATGGCGAATGTCCTTGTCAGTCAGGGGGTTCGT…
ACS	Q89WV5		Bradyrhizobium diazoefficiens (strain JCM 10833 / IAM 13628 / NBRC 14792 / USDA 110)	MSEKIYDVPAEWAKRAWVDQAKYKEMYARSISDPNGFWAEQAKRIDWMKAPTKIENVSFAPGNVSIKWFEDGVLNVAHNCIDRHLHKRANQTAIIWEGDDPSQSRHITYKELHDEVCRMANILRTRNVKKGDRVTIYLPMIPEAAYAMLACARIGAIHSVVFAGFSPDSLAQRINDCQSKVIITADEGLRGGKKVPLKANVDAALAKADGVDWVVVVKRTGGKIDMNPTRDLWYHEAAAMVTTECPVEHMHAEDPLFILYTSGSTGQPKGVLHTSAGYLVYAAMTHQYVFDYHDGDIYWCTADVGWVTGHSYILYGPLANGATTLMFEGVPNYPDNSRFWNVIDKHKVNTFYTAPTAIRALMQGGDEPVKKTSRASLRLLGSVGEPINPEAWEWYHRVV…	TCTGAGAAAATCTACGACGTCCCTGCAGAATGGGCCAAGCGTGCTTGGGTCGACCAGGCCAAATATAAAGAAATGTATGCACGCTCGATCAGCGATCCAAATGGATTTTGGGCGGAACAGGCTAAACGCATTGACTGGATGAAAGCTCCGACCAAGATCGAGAATGTTAGTTTCGCACCGGGCAACGTGTCTATTAAATGGTTCGAGGACGGAGTTCTGAATGTCGCTCATAATTGTATTGACCGTCATCTGCACAAACGTGCTAACCAGACTGCGATCATTTGGGAGGGCGACGATCCATCACAAAGCCGCCACATCACGTACAAAGAGTTACACGATGAAGTGTGCCGCATGGCGAATATTCTTCGTACTCGCAACGTCAAGAAGGGCGACCGCGTT…
ACS	Q8ZKF6_PROSS	StACSstab	Salmonella typhimurium (strain LT2 / SGSC1412 / ATCC 700720)	MSQTHKHPVPPNIAANAWINPEQYEAMYKQSINDPDTFWREQGKILDWIKPYTRVKNTSFEPGNVSIRWYEDGTLNLAYNCLDRHLEERGDQTAIIWEGDDPSESRHITYRELHRDVCRFANVLKALGIKKGDVVAIYMPMVPEAAVAMLACARIGAIHSVIFGGFSPEAVAGRIIDSNSRLVITADEGVRAGRSIPLKKNVDEALKNPNVTSVEHVIVFKRTGGDIDWQEGRDLWWRDLIEKASPEHQPEPMNAEDPLFILYTSGSTGKPKGVLHTTGGYLVYAATTFKYVFDYHPGDIYWCTADVGWVTGHSYLLYGPLACGATTLMFEGVPNWPTPSRMAQVVDKHQVNILYTAPTAIRALMAEGDKAIEGTDRSSLRILGSVGEPINPEAWEWYW…	AGCCAGACGCACAAGCATCCGGTGCCGCCAAACATTGCGGCAAATGCCTGGATTAACCCCGAACAGTACGAGGCTATGTACAAACAGTCTATCAATGACCCTGATACTTTCTGGCGTGAGCAGGGAAAAATCCTTGACTGGATTAAACCTTACACCCGTGTTAAGAATACTTCTTTCGAGCCAGGCAATGTTTCCATTCGTTGGTATGAAGACGGCACGCTGAATCTTGCCTACAATTGCCTGGATCGTCACCTGGAAGAACGCGGAGATCAAACCGCGATTATTTGGGAGGGAGATGACCCGTCGGAGTCCCGTCACATCACTTACCGTGAACTGCACCGTGATGTGTGCCGTTTTGCCAACGTTCTGAAGGCCTTGGGGATTAAGAAGGGGGACGTT…
ACS	A0A1S3CNY9		Cucumis melo (Muskmelon)	MISNDVVCRSQTLSLCKTLPLINNINSSFSFRRSSLPIKPFKTRVQLKITSSELKWEKERNETEEKVDINKDNINHNVEEFLLGSEEDEAMVPSQQFCLKAHIPNTQKYMDMYKRSIEEPSEFWSEIASSEFYWKKEWDHNQAFNENLDITKGNINIEWFKGGITNICYNCIDRNIEAGLGDKIAMYWEGNEPGVQASLTYTNLLHQVSQVGNYLRDIGVKKGDTIVIYLPMIMELPIAMLACARIGAIHSVVFAGFSSESLAQRIIDCKPKVLMTCNAAKRGSKTIFLKHIVDAALIQSANHAHSIDSCLVYENKSTLKRENTPWKEGRDVWWQDVIPKYSKSTCNVEWVDAEDPLFLLYTSGSAGKPKGVLHTTGGYMVYVGTTFKYVFDFKPSDIY…	ATCTCTAACGATGTGGTCTGCCGCAGCCAAACCCTGTCCCTTTGTAAAACACTTCCTCTTATCAACAATATCAATTCCTCGTTCTCGTTCCGTCGCAGCAGTTTGCCGATTAAGCCATTCAAGACCCGCGTGCAGCTGAAAATCACAAGTTCTGAGCTTAAATGGGAAAAAGAGCGCAACGAAACTGAGGAAAAGGTGGATATTAACAAGGACAACATTAATCACAATGTGGAAGAATTCCTTCTTGGGAGTGAGGAAGATGAGGCTATGGTACCATCACAGCAGTTTTGCCTGAAAGCCCACATCCCTAACACACAAAAATATATGGACATGTACAAACGCAGTATCGAGGAACCTAGTGAATTTTGGTCCGAGATTGCTTCCTCAGAATTCTACTGG…
ACS	B6HPV8		Penicillium rubens (strain ATCC 28089 / DSM 1075 / NRRL 1951 / Wisconsin 54-1255) (Penicillium chrysogenum)	MSDGPIQPPKPAVVHEAHEVDTFHVPKAFHDKHPSGTHIKDIEEYKKLYEESIKSPDTFWARMARELLTFDKDFETTHHGSFENGDNAWFVEGRLNASFNCVDRHALKNPDKVAIIYEADEPNEGRKITYGELMREVSRVAWTLKERGVKKGDTVGIYLPMIPEAVIAFLACSRIGAVHSVVFAGFSSDSLRDRVLDASSKVIITSDEGKRGGKIIGTKKIVDEAMKQCPDVHTVLVYKRTGAEVPWTAGRDIWWHEEVEKYPNYLAPESVSSEDPLFLLYTSGSTGKPKGVMHTTAGYLLGAAMTGKYVFDIHDDDRYFCGGDVGWITGHTYVVYAPLLLGCATVVFESTPAYPNFSRYWDVIDKHDVTQFYVAPTALRLLKRAGDEHIHHKMHSLRI…	TCAGATGGGCCAATCCAGCCGCCGAAACCCGCCGTCGTGCATGAAGCCCACGAAGTCGACACTTTTCACGTACCTAAGGCCTTTCATGATAAACACCCGTCCGGTACACATATTAAGGATATTGAAGAATATAAAAAGCTTTACGAAGAGTCTATTAAATCGCCTGATACTTTTTGGGCTCGTATGGCTCGCGAGTTATTGACCTTCGATAAAGACTTCGAAACTACCCACCACGGATCATTCGAGAATGGTGATAATGCCTGGTTCGTGGAAGGTCGTTTGAACGCTAGTTTTAACTGTGTTGACCGTCATGCTCTGAAGAACCCAGATAAGGTGGCCATCATTTATGAGGCAGACGAGCCGAATGAGGGGCGCAAGATCACATACGGAGAGTTAATG…
ACS	A0A0D5YW33		Muricauda lutaonensis	MSNYHIKHLEEYFQVYRKSVRNPEAFWEEIAEEHFVWRKRWNKVLKWDFSKPEIKWFNGAQLNITENCLDRHLHIRGDKTAILFEPNDPKEEAQHITYRQLHQRVCKMANVLKDEGVKKGDRVCIYLPMIPELAVSVLACARIGAIHSVVFAGFSSTALATRINDCDASMVITSDGSFRGNKTIDLKGIVDEALNHCQGIKTVLVVKRTGGKVDMKKGRDHWLQPLLDKAYADYTAEIMEAEDPLFILYTSGSTGKPKGMMHTTAGYMVYTAYTFKNVFQYREDDVYWCTADIGWITGHSYIVYGPLANGATTVMFEGVPSYPDFGRFWEVVEKHKVTQFYTAPTAIRALAKENLDFVTKHDLSSLKVLGTVGEPINEEAWHWYNDHVGEKKCPIVDTW…	TCAAACTATCATATTAAGCATTTGGAGGAATATTTTCAGGTTTACCGCAAGAGTGTTCGCAATCCTGAGGCATTTTGGGAGGAAATCGCCGAAGAGCACTTCGTTTGGCGCAAACGCTGGAATAAGGTGCTTAAGTGGGACTTCTCGAAACCCGAGATTAAATGGTTTAACGGAGCTCAGCTGAATATCACCGAAAATTGTCTTGACCGCCACTTGCATATTCGTGGCGATAAAACTGCGATCTTGTTTGAGCCTAACGATCCAAAAGAAGAGGCACAGCATATTACATATCGTCAGTTACACCAGCGCGTATGTAAAATGGCGAATGTTTTGAAAGACGAGGGTGTCAAGAAAGGAGATCGCGTATGTATCTACCTGCCAATGATCCCAGAATTAGCT…
ACS	A0A0U5H6T5		Halobacterium hubeiense	MPDQDADPELEARLPEGEVFEPPESFVEQANVSDPDIYDEFEQNWPECWERAADHLSWDEEYDTVLDDSNPPFYEWFTGGELNASYNCIDRHVEDGRGDEEALEWVGEPTDETRTYTYSELQREVEEFAAALRDRGVEEDDIVTLYMPMIPELPIAMLACARIGAPHSVVFAGFSADALATRMNSADSEYLVTCDGYYRRGDPLDHLEKTNEGLEGVEHEVSDVVVVDRLGDDGFGHDLAANQTDYDDLVAEFEGAEVEPVPRDAEDMLFLMYTSGTTGQPKGVKHTTGGYLSYAAWTSHAVLDVKPEDTYWCSADIGWITGHSYIVYGPLALGTTSVMYEGTPDYPDKDRLWEIVEEYDVNQLYTAPTAIRAFMKWGKEYPDQHDLSSLRLLGTVGEP…	CCGGATCAAGATGCGGACCCAGAGCTTGAAGCTAGACTGCCAGAGGGTGAAGTTTTTGAACCGCCCGAATCCTTTGTCGAACAGGCGAATGTGTCCGATCCGGATATTTACGATGAATTTGAACAGAATTGGCCTGAGTGCTGGGAGCGCGCTGCAGATCATTTGAGTTGGGACGAAGAATATGATACCGTTTTAGACGATTCCAATCCTCCGTTTTATGAATGGTTCACCGGAGGCGAATTAAATGCATCCTATAATTGTATTGACCGTCATGTCGAGGATGGTCGCGGGGATGAAGAGGCCCTCGAATGGGTTGGAGAGCCGACGGATGAAACCAGAACATATACCTATTCTGAGCTGCAGAGAGAGGTCGAGGAGTTTGCCGCAGCATTACGTGAC…
ACS	A0A2K6P2B4		Rhinopithecus roxellana (Golden snub-nosed monkey) (Pygathrix roxellana)	MGLPEERGRSGSGSRGQEEAGAGGRARSWSPPPEVSRSAHVPSLQRYRELHRRSVEEPREFWGDIAKEFYWKTPCPGPFLRYNFDVTKGKIFIEWMKGASTNICYNVLDRNVHEKKLGDKVAFYWEGNEPGETTQITYHELLVQVCQFSNVLRKQGIQKGDRVAIYMPMIPELVVAMLACARIGALHSIVFAGFSSESLCERILDSSCSLLITTDAFYRGEKLVNLKELADEALQKCQEKGFPVRCCIVVKHLGRAELGVGDSPSQSPPIKRSCPDVQISWNQGIDLWWHELMQEAGDECEPEWCDAEDPLFILYTSGSTGKPKGVVHTVGGYMLYVATTFKYVFDFHAEDVFWCTADIGWITGHSYVTYGPLANGATSVLFEGIPTYPDVNRLWSIVD…	GGCCTGCCGGAAGAAAGAGGTCGCTCGGGTTCCGGATCACGGGGCCAGGAAGAGGCGGGAGCTGGGGGAAGAGCAAGATCGTGGTCACCACCGCCCGAAGTTTCACGCAGCGCACATGTCCCATCGTTACAACGTTACAGGGAACTGCATCGCCGAAGCGTAGAGGAGCCGCGCGAATTCTGGGGTGATATCGCAAAGGAATTTTACTGGAAAACTCCTTGTCCTGGACCATTCCTGCGTTACAATTTTGATGTAACCAAAGGCAAAATCTTTATCGAGTGGATGAAAGGTGCCAGTACAAATATATGTTATAACGTTCTTGACCGAAACGTCCACGAAAAGAAACTCGGCGATAAAGTGGCTTTTTACTGGGAAGGAAATGAACCGGGCGAAACTACA…
ACS	A0A1N6F478		Sulfurivirga caldicuralii	MSETIESILHEDRVFPPSPEFTAQANIKPEDYEALKRKAEADHVGFWADLAREKITWAKPFTQVLDDSNAPFFKWFTDGELNVSYNCLDRHLDAKGDKTAIIFESDDGKVTRYTYKELTDEVSRFANALKNLGVKEGDRVVIYMPMIPQAVIAMQACARIGAIHSVVFGGFSAVALRDRIDDAGAKIVITADGGRRGGKTVPLKAAVNEALEEHCGCVEKVIVYERTGEEVEMVAGRDIWWHEAERGMPDYCEPVNVNAEHPLFLLYTSGSTGKPKGVQHSSGGYLLNAIVTNEWVFDLKDDDVFWCTADVGWITGHTYVAYGPLALGKTIVMFEGVPTYPHAGRFWEMCQNHGVTVFYTAPTAIRALMRFGDEIPSEYDLSKLRLLGTVGEPINPEAW…	TCCGAAACTATCGAAAGCATTCTACATGAAGACCGCGTGTTTCCCCCAAGTCCTGAATTTACCGCCCAGGCGAATATTAAACCGGAAGACTATGAAGCGCTTAAACGGAAGGCTGAAGCGGATCATGTTGGATTTTGGGCTGACCTCGCTAGAGAGAAAATTACCTGGGCCAAACCTTTCACACAGGTCTTAGACGACTCAAACGCTCCGTTTTTTAAATGGTTTACAGATGGGGAACTGAATGTCAGCTATAATTGCCTGGATAGACACTTGGATGCAAAGGGCGATAAAACGGCGATTATTTTTGAATCGGATGATGGTAAAGTAACACGTTACACATATAAAGAACTGACTGACGAAGTTAGTCGCTTTGCTAACGCCTTAAAAAACCTGGGAGTG…
ACS	A0A1G9DC11		Catalinimonas alkaloidigena	MSERIKSLEAYHQEYERSVADPEGFWADKARQFQWQKPWDQVLQWNFRDPDVKWFLGGKLNITENCLDRHLETRGDQTAILWEPNETDEPGKSLTYRELHAEVCRFANVLKAHGIEKGDRVCLYMPMIPELAISVLACARIGAVHSVVFAGFSASALADRINDASAKAVLTSDGNFRGKKSIPVKSVVDEALQQCTSVSSCIVVQRTKDEVDWTPGRDFWWHEEREKVTADCAAETMDAEDMLFILYTSGSTGKPKGVVHTIGGYMVYTEYSFRNVFQYEDGDIYWCTADIGWITGHSYIIYGPLLAGATTMMFEGVPTYPDAGRFWQIVEKHRVNIFYTAPTAIRALQAFGEAYVEKYDLSSLKTLGSVGEPINKEAWEWYYEHIGKKKCPIVDTWWQ…	TCCGAACGGATTAAAAGCCTGGAGGCGTACCATCAGGAATATGAAAGATCAGTGGCAGATCCTGAGGGCTTTTGGGCAGATAAAGCGAGACAGTTCCAGTGGCAAAAACCTTGGGATCAGGTACTGCAATGGAATTTCAGAGATCCAGATGTTAAATGGTTTCTGGGGGGAAAGCTCAATATAACGGAGAATTGTCTGGATCGCCATTTAGAGACTCGGGGTGATCAAACTGCTATCTTATGGGAGCCTAACGAGACGGATGAACCTGGCAAATCGTTGACTTATCGAGAATTGCACGCCGAGGTGTGTCGATTTGCCAACGTACTGAAGGCCCACGGTATAGAAAAGGGAGACCGTGTGTGCTTGTATATGCCGATGATTCCGGAACTTGCAATTAGC…
ACS	A0A117PH89		Streptomyces curacoi	MSNESLANLLKEERRFAPPADLAAGANVTAEAYEQAKADRLGFWAEQARRLTWAKEPTETLDWSNPPFAKWFKDGELNVAYNCVDRHVEAGLGDRVAIHFEGEPGDSRALTYAELKDEVSKAANALLELGVQKGDRVAVYMPMIPETAVAMLACARIGAAHSVVFGGFSADALATRIQDADAKVVITSDGGYRRGKPSALKPAVDEAIGKVDNVEHVLVVRRTGQDVAWDDSRDVWWHEIVERQSAEHTPEAFNAEQPLFILYTSGTTGKPKGILHTSGGYLTQASYTHHAVFDLKPETDVYWCTADVGWVTGHSYIVYGPLANGATQVMYEGTPDTPHQGRFWEIVQKYGVTILYTAPTAIRTFMKWGDDIPAKFDLSSLRILGSVGEPINPEAWIWY…	AGCAATGAAAGCCTTGCAAACCTGTTAAAAGAAGAACGGCGCTTCGCTCCTCCGGCCGATCTGGCAGCCGGCGCTAATGTCACTGCGGAAGCTTATGAACAGGCCAAAGCGGATCGTCTGGGTTTTTGGGCGGAACAAGCACGGCGCCTGACTTGGGCCAAAGAACCGACGGAAACCCTGGATTGGAGTAACCCGCCGTTCGCCAAATGGTTCAAGGATGGAGAACTGAATGTTGCATATAACTGTGTAGATAGACACGTGGAAGCGGGCCTGGGGGATAGAGTGGCAATTCATTTCGAGGGGGAACCAGGTGATTCGCGCGCGCTGACGTATGCCGAGCTGAAAGACGAAGTAAGCAAAGCTGCGAATGCATTACTAGAACTAGGAGTGCAGAAAGGG…
ACS	A4SJM6		Aeromonas salmonicida (strain A449)	MSESKVYPVKAHISNGALLDKAGYEAMYRASVQDPDAFWGEQGKIIDWMKPYTKVKNTSYDPGHVSIKWYEDGLLNVSANCLDRHLAQRGDKVAIIWEGDNPAEDRKLTYRELHAEVCKFSNVLKAQGVHRGDVVCLYMPMVPEAAIAMLACTRIGAVHSIVFGGFSPEALAGRIIDSGSSIVITADEGLRGGRPVPLKKNVDEALTNPDTRVSKVIVLKRTGGNVAWHNHRDIWWHEATAAASSDCPPEAMNAEDPLFVLYTSGSTGKPKGVLHTTGGYLVYATLTFKYVFDYHEEDIYWCTADVGWVTGHSYLVYGPLANGATTIMFEGVPNYPATNRMSQVVDKHQVTILYTAPTAIRALMAKGRDAVEGTSRQSLRIMGSVGEPINPEAWEWYYR…	AGTGAATCGAAAGTGTATCCAGTCAAGGCACATATTTCGAATGGAGCCCTCCTGGACAAAGCTGGTTATGAAGCTATGTACCGCGCCTCAGTTCAGGATCCTGATGCTTTTTGGGGTGAACAAGGGAAAATAATTGATTGGATGAAACCGTACACCAAAGTTAAGAATACCTCTTATGATCCCGGACATGTGTCAATTAAGTGGTATGAAGACGGCCTGTTGAACGTAAGCGCTAACTGCTTGGACCGGCACCTGGCACAGCGTGGGGATAAAGTAGCAATTATTTGGGAAGGCGACAATCCAGCCGAGGATAGAAAGCTTACTTATCGTGAACTGCATGCCGAAGTCTGTAAATTTTCTAATGTTCTTAAGGCCCAGGGAGTTCACCGCGGTGATGTG…
ACS	A2SFK8		Methylibium petroleiphilum (strain ATCC BAA-1232 / LMG 22953 / PM1)	MAAYDKLVAEAAADYQGYWGRLARELVSWKKPFTKVLNDSDAPFFKWFEDGTLNVSYNCLDRNVERGLGDKTAIIFEADDGKVTTASYRQLLAQTCRLANGLRSLGVKKGDRVVIYISMSIEGVAAMQACARIGATHSVVFGGFSAQSLRDRIADTGAVAVITADQQVRGGKQLPLKAIVDEALALGGCESVRHVLVAKRTGADVGFQAGRDVWLNELLAGQADTCEPEWVEAEHPLFLLYTSGSTGKPKGVQHASGGYLLHAALTTKWTFDLKDDDIFWCTADIGWVTGHSYITYGPLALGGTEIVFEGVPTYPDAGRFWQMIQKHKVSVFYTAPTAIRSLIKAAEGNEAVHPKKYDLSSLRILGSVGEPINPAAWEWYHQHIGGGRCPIVDTFWQTE…	GCAGCATACGATAAGCTTGTCGCGGAAGCCGCGGCGGATTATCAAGGATACTGGGGACGTTTAGCGAGGGAATTGGTGTCATGGAAAAAACCCTTTACAAAGGTATTAAATGACAGTGACGCACCGTTCTTTAAATGGTTCGAGGACGGCACCTTAAATGTTTCCTATAATTGTCTAGATAGAAATGTTGAGCGCGGATTAGGGGATAAAACAGCTATCATATTCGAGGCAGATGATGGCAAAGTTACAACGGCTTCATACCGCCAGTTGCTTGCCCAGACTTGTCGGTTGGCTAATGGTTTAAGATCTTTGGGCGTAAAGAAAGGTGATCGTGTAGTGATATATATCAGTATGAGTATTGAAGGTGTGGCAGCAATGCAGGCCTGCGCACGGATCGGT…
ACS	A0A1E4S2B8		Cyberlindnera jadinii (strain ATCC 18201 / CBS 1600 / CCRC 20928 / JCM 3617 / NBRC 0987 / NRRL Y-1542) (Torula yeast) (Candida utilis)	MDIAAIPQPKNNRKRPGEPHIKSLDEYKKLYQQSIEDPVKFFGDLAKENLDWIKPFDKAKHPDVNRGFLNNDVASWFIGGQLNASYNCVDRHALKTPDKPALIYEADEPGEGRIVTYAELLKEVSKVAAILHDAGVRKGDTVAVYLPMIPEAVVTLLAIVRLGALHSVVFAGFSSASLRDRINDANSKFVVTADESKRGSKTIETKKIVDEALKSCPQVKNVLVFKRTGNHVPFDSKRDLWWHEETKKYGPYFPPVPVNSEDPLFLLYTSGSTGSPKGIQHCTAGYLLSALITIKYNFDLHKEDIFFTAGDIGWITGHTYVVYGPLLNGATSVVFEGTPAYPSYSRYWEIVEKYRVTQFYVAPTALRLLKRAGDSYIEGHDLSSLRTLGSVGEPIAAEV…	GACATTGCGGCAATCCCGCAGCCAAAGAATAATCGGAAACGACCTGGGGAACCGCATATCAAATCGTTAGACGAATATAAAAAACTTTATCAGCAGTCCATCGAAGATCCAGTTAAGTTCTTTGGTGACCTTGCCAAAGAGAATTTAGACTGGATCAAACCATTTGATAAGGCGAAACATCCAGATGTTAACAGAGGGTTTCTGAATAATGATGTGGCCTCTTGGTTCATCGGCGGTCAGCTGAATGCGAGCTACAATTGCGTAGATCGTCATGCCTTGAAAACGCCGGATAAACCAGCCCTCATCTATGAGGCGGATGAACCAGGAGAAGGACGGATAGTTACTTACGCAGAACTGCTGAAGGAAGTCTCTAAAGTTGCTGCGATATTACATGATGCC…
ACS	A0A1X1TIL9		Mycolicibacterium doricum	MSEAHNEIPSSYPPPAEFAEQANARAEIYREAEEDRLAFWGKQAERLSWDTPFTEVLDWSDAPFAKWFVGGKMNVAYNCVDRHVEAGNGERVAIHWEGEPVGDSRSLTYAELKDEVCKAANALTGLGLTAGDRVAIYMPMVPEAIVAMLACARLGVMHSVVFAGFSASALKARIEDAEAKLVITTDGQYRRGKAASLKEAVDEAVEGQSSVEHVLVVRRTGIDVSWTDGRDLWWHETVDSASPEHTPEAFDAEHPLFLLYTSGTTGKPKGIMHTTGGYLVQSSYTHYNVFDVKPETDVYWCTADIGWVTGHTYIVYGPLSNGVTQVVYEGTPTSPTEHRHFEVIEKYGVTTYYTAPTLIRTFMKLGRAIPDAHDLSSLRLLGSVGEPINPEAWRWYRNV…	TCGGAAGCCCACAATGAAATTCCAAGTTCATATCCACCTCCGGCTGAATTCGCAGAACAAGCTAATGCAAGGGCCGAAATTTATCGCGAGGCTGAAGAAGATCGCTTAGCCTTTTGGGGAAAACAGGCTGAACGCCTGAGCTGGGATACGCCTTTTACGGAAGTACTGGATTGGAGTGATGCACCTTTTGCGAAATGGTTCGTCGGGGGAAAGATGAATGTCGCATACAATTGCGTCGATCGTCATGTTGAAGCCGGAAATGGCGAGCGCGTGGCGATTCATTGGGAAGGGGAACCGGTGGGCGATTCTCGTTCTCTCACGTACGCGGAGTTGAAAGATGAGGTCTGTAAAGCGGCTAATGCGCTCACAGGGCTGGGACTTACGGCAGGTGATCGTGTT…
ACS	A0A1F8VQL0		Curvibacter sp. GWA2_64_110	MSSSSSAIESVLVENRVFPPAESVVKAARISGMDGYNALCAAAEKDFEGFWAKLARENVVWNKPFTRTLDESNAPFYQWFDDGELNASANCLDKHVGTPVENKTAIIFEADDGAVTKVTYKELLARVSQFANALKAQGIKKGDRVLVYMPMTIEGVIAMQACARIGATHSVVFGGFSAKALQERIIDAGAVAVITSNYQMRGGKELPLKAIVDEGLAMGGCECVKSVLVFQRTATACNMVAGRDKTFAEALAGQSTECAPVAVGAEHPLFILYTSGSTGKPKGVQHSTGGYLLWAKLTMDWTFDLRPDDVFWCTADIGWITGHTYVAYGPLAAGATQIIFEGVPTFPNAGRFWQMIERHKCTIFYTAPTAIRSLIKASESDANVHPARSDLSSLRILGS…	AGCAGCTCATCCTCAGCCATCGAGAGCGTCCTGGTTGAAAATCGGGTTTTTCCCCCAGCAGAGTCCGTTGTGAAGGCAGCGCGAATCTCAGGTATGGATGGATACAATGCTCTGTGCGCAGCCGCGGAAAAAGATTTCGAGGGTTTTTGGGCTAAGTTGGCCCGCGAAAACGTTGTTTGGAATAAGCCGTTCACTCGCACCCTTGATGAATCAAACGCACCTTTTTATCAATGGTTTGACGATGGCGAGTTAAACGCGTCCGCGAACTGCCTGGATAAACATGTGGGGACTCCTGTTGAAAATAAAACAGCCATCATCTTCGAAGCCGATGATGGAGCGGTAACCAAGGTCACATACAAGGAACTGTTAGCACGGGTATCACAGTTTGCAAATGCCTTG…
ACS	A0A196N923		Sphingomonas sp. TDK1	MSENLYPVPESWANTARVDAAAYERLHAQSLSDPDGFWLEQAKRLDWIVPPQTAGDWSFDEADFRIRWFADGKLNVAANCLDRHLASRGGDTAILWEPDDPKEATRRITYLELYEEVCRFANVLKAEGVKKGDRVTVYMPMIPEAAVALLACARIGAIHSVVFGGFSPEALAGRIVDCDSRIVITADEGRRGGKRVPLKANVDAAQKHAPLLEKVIVVQATGGDVPMQPGRDLWYHEAAAKVSADCPAEPMDAEDPLFILYTSGSTGKPKGVLHSSGGYLLWAAYSHEVVFDYRPGQVYWCAADIGWVTGHSYIVYGPLANGGTTLMFEGVPTWPDAGRMWQIVDRHQVEILYTAPTALRALMKEGDSYVTATSRKSLRLLGSVGEPINPEAWRWYHDV…	TCGGAAAACTTGTATCCAGTGCCTGAATCTTGGGCCAATACTGCCCGTGTTGATGCGGCAGCATATGAGCGGCTGCACGCCCAGTCATTGTCCGACCCCGATGGTTTTTGGCTGGAACAAGCCAAAAGGCTTGATTGGATAGTACCGCCGCAAACCGCCGGTGATTGGTCGTTTGATGAGGCGGATTTCAGAATACGTTGGTTCGCAGACGGTAAACTGAATGTTGCAGCCAACTGTCTCGATCGTCATTTGGCTTCTCGAGGTGGGGACACCGCTATATTATGGGAACCAGATGACCCGAAAGAAGCTACGCGTCGCATAACATATTTGGAACTTTACGAAGAAGTTTGCCGATTCGCCAATGTGCTAAAGGCTGAAGGTGTGAAAAAAGGTGACCGT…
ACS	A0A1E1L803		Rhynchosporium commune	MSEGNVKPSSGPVVAEAHEVDTFHPPQKMFDKHPSKPHLSGLEEYQTMYKESITEPDKFWGKMARELLTWQRDFQTVHSGTFANGDNAWFLEGQLNASYNCVDRHAIKNPDKPAIIYEADEEGDGRTLTYGELLREVCRTAHVLKQMGVKKGDTVAIYLPMIPEALIAFLACSRIGAVHSVVFAGFSSDSLRDRVIDAQSKVVITTDEGKRGGKLIGTKKIVDDALKQCPDVTHCLVYKRTGAEVPFTKGRDWWWHEEVEKWPSYIAPEPMNSEDPLFLLYTSGSTGKPKGVMHSTAGYLLGAAATGKYVFDIHDTDKFFCGGDVGWITGHTYVVYAPLLLGVATVVFEGTPAYPNFSRYWDVIEKHEVTQFYVAPTALRLLKRAGDQHVKAQMKHLRV…	TCGGAAGGTAATGTAAAACCATCCAGCGGTCCGGTCGTCGCGGAAGCGCATGAAGTTGACACCTTCCATCCTCCTCAGAAAATGTTCGATAAACATCCGAGCAAGCCTCATCTGTCGGGCTTAGAGGAGTATCAAACAATGTATAAGGAGTCTATTACCGAACCCGATAAATTTTGGGGCAAAATGGCAAGAGAATTGCTGACCTGGCAGCGTGATTTTCAAACCGTGCATTCGGGTACTTTCGCAAACGGTGACAATGCATGGTTTTTAGAAGGGCAGCTCAATGCCTCCTACAACTGCGTCGATCGTCATGCAATAAAGAATCCGGATAAACCTGCAATTATTTATGAAGCGGATGAGGAAGGAGATGGTAGAACGCTGACATATGGAGAGTTACTC…
ACS	A0A0Q7JEV7	ArACS	Angustibacter sp. Root456	MSSETPTTSLENLSREERRFPPSEEFAAGAIATADLYDRAAADREGFWAEQARDLLTWSTDFTQTLDWSKAPFARWFVGGELNVAYNCTDRHVEAGHGDRVALHFEGEPGDTRSYTYAELTAAVKRAANALQDLGISKGDRVAIYLPMIPEAVIAMLACARLGAPHSVVFGGFSAEALHSRIEDAQAKLVITSDGGYRRGKPSALKPAVDAALAKGAPSVKHVLVVKRTGQDVEWDDARDVWWDDALAAAAPEHTAQPMDAEHPLFILYTSGTTGKPKGILHTSGGYLTQCAYTHKNVFDLHRDTDVYWCTADIGWVTGHSYIVYGPLANGATQVIYEGTPDTPHQGRFWEIVQKYGVTILYTAPTAIRTFMKWGEDIPAKFDLSSLRVLGSVGEPINP…	TCTAGTGAAACGCCTACGACGTCCCTGGAGAACTTGTCACGTGAAGAGCGGCGGTTTCCGCCAAGCGAGGAATTTGCTGCCGGGGCCATCGCGACCGCAGACTTATACGATCGTGCGGCTGCCGATCGTGAGGGCTTTTGGGCGGAACAGGCACGTGACCTGTTAACTTGGAGCACCGATTTTACTCAAACCCTTGATTGGTCAAAAGCCCCGTTTGCTAGATGGTTCGTGGGGGGAGAGCTTAACGTTGCCTATAACTGCACAGATCGCCATGTGGAGGCGGGTCACGGAGATAGAGTTGCTCTGCATTTTGAAGGAGAACCGGGTGACACCCGGTCATATACATACGCCGAACTCACTGCAGCAGTCAAACGAGCGGCCAACGCGTTGCAGGACTTA…
ACS	A0A2E5DY38		Phycisphaerae bacterium	MSDDSRIESVLSEQRVFDPPADFAERCGGAWVESMEVYRELHEASVEDPENFWGAIANELDWFEPWTSVLDWDAPDAKWFVNGKINACYNCVDRLINMGHGDQAALIWEGEPVGEEGPEVRTLTYRELHAEVCRFANGLKSLGVERGDIVTIYMGMVPELTIAVLACARIGAPHSVIFGGFSAAAIADRVEDAKSETIITCDGAWRRGSVVPLKANVDEAMKSTDHVKNVVVLRRCNNEIDMHVGRDHFWSDLVEDQSDECPCEPMDSEDMLFLLYTSGSTGKPKGIMHTTGGYLVHTYLTSRYTFNLRPGQDHVYWCTADVGWITGHSYIIYGILQNHVPTLMYEGAPNHPDPDRFWEIVDRHKVTHFYTAPTAIRAFMKWGEEHPRKHDLSSLCVLG…	TCTGATGATTCTCGCATTGAATCAGTGTTAAGTGAACAACGGGTGTTCGATCCTCCGGCCGATTTTGCGGAGAGATGCGGCGGGGCGTGGGTTGAATCTATGGAAGTCTATCGCGAGCTCCACGAGGCCTCAGTTGAAGACCCAGAAAACTTTTGGGGCGCAATTGCTAACGAATTAGATTGGTTTGAACCATGGACAAGTGTGCTGGACTGGGATGCACCTGATGCAAAATGGTTTGTGAATGGCAAAATTAATGCATGTTACAATTGTGTTGATCGCCTAATTAACATGGGTCATGGCGATCAAGCAGCCCTGATTTGGGAGGGGGAACCTGTGGGAGAAGAGGGACCTGAGGTTCGTACACTGACCTACCGCGAATTGCACGCCGAGGTGTGTCGG…
ACS	S6ACQ8	SdACS	Sulfuricella denitrificans (strain DSM 22764 / NBRC 105220 / skB26)	MSSIESVMNETRVFEPAESFKAQANVKGMDGYRALCEQAEKDYEGFWAGLARELLVWKKPFTKVLDESNAPFYKWFDDGEMNVSYNCLDKHLATQPNKIAIIFEADDGKVTKITYKDLYHRVCTFANGLKALGAKKGDRVIIYLPMSIEAVVAMQACARIGAIHSVVFGGFSAKSLHERITDASASLIITADGQFRGGKAMQLKPAVDDALAMGGCECVKKVVVYQRTAGETAWDAQRDVWWHDAVQGQADTCEPEWVNAEHPLFVLYTSGSTGKPKGVQHSSAGFLLHAINTMRWTFDYKDSDIFWCTADVGWITGHTYVTYGPLGIGATQLMFEGVPTYPDAGRFWKMIQDHKITTFYTAPTAIRSLIKLGADLPKQYDLSSLRLLGTVGEPINPEA…	AGCTCAATAGAATCAGTGATGAACGAAACAAGGGTTTTTGAACCGGCGGAATCGTTTAAAGCGCAGGCCAATGTCAAGGGCATGGACGGCTATAGAGCCTTATGCGAGCAAGCGGAAAAGGACTACGAGGGATTTTGGGCGGGATTGGCACGTGAGCTGCTGGTGTGGAAAAAACCGTTTACCAAAGTACTTGACGAATCAAATGCCCCGTTTTATAAGTGGTTTGACGATGGCGAAATGAACGTCAGCTACAACTGTCTTGATAAACACCTGGCTACTCAGCCCAACAAAATCGCGATTATTTTCGAAGCGGACGATGGTAAAGTGACCAAAATTACATATAAGGATCTTTATCATCGCGTATGTACATTTGCAAACGGGCTGAAAGCTTTAGGGGCA…
ACS	M1E8D5		Thermodesulfobium narugense DSM 14796	MSTNHNGEFFYPSEELKSKLHVKNYDEIYQYAAEHPESFWSVIASELSWFKPWDKVLEWEYPFARWFVGGKTNIAYNALDRHVNTWRRNKLALIWEGENAEVRTYTYLQLQREVNRFANVLKAMGVQKGDRVSIYLPRIPEQMIAMLAAAKIGAIHTLVYAGFSVEALRDRINDAESKIVVTADGGFYNGKVVPLKNIVDEAVSKCPSIISVIVVKRTGADVDMTPGRDLWYHELMALPIASPKCDAEEMDATDPLFILYTSGTTGKPKGVVHSHGGYMVGTYITTKWVFDMKEEDTHWCTADSGWVTGHSYVVYGPLLNGATTVMYEGAPTYPLPDRWWSIVERHNVTIFYTAPTAIRSLMRYGSSWVNRRDLSTLRILGSVGEPINPEAWLWFYKII…	TCCACCAATCATAATGGCGAATTTTTTTATCCATCAGAGGAGCTTAAATCTAAACTTCATGTGAAAAATTATGACGAGATTTACCAGTATGCCGCAGAACACCCGGAAAGTTTTTGGAGCGTAATTGCCAGTGAGCTTTCGTGGTTCAAGCCCTGGGATAAAGTTCTGGAGTGGGAATATCCATTTGCGCGATGGTTTGTTGGCGGGAAAACTAATATTGCGTATAATGCGCTGGACCGCCACGTGAACACCTGGCGTAGGAATAAACTTGCTCTGATTTGGGAGGGCGAGAACGCCGAAGTCCGTACATACACATATTTACAACTGCAGCGCGAAGTTAATAGGTTTGCGAATGTGTTAAAAGCCATGGGTGTTCAGAAGGGGGATAGAGTTTCAATC…
ACS	A0A197SKZ1		Streptomyces sp. ERV7	MSNESLANLLKEERRFAPPAELAADANVTAEAYEQAKADRLGFWAEQARRLTWATEPTETLDWSNPPFAKWFADGQLNVAYNCVDRHVEAGNGDRVAIHFEGEPGDSRAITYAELKDEVSRAANALTELGVRAGDRVAVYMPMIPEAAVAMLACARIGAAHSVVFGGFSADAVASRIQDADAKLVITADGGYRRGKPSALKPAIDEAVAKCPQVEHVLVVRRTGQETAFTEGRDVWWDDIVGRQSAEHTPQAFDAEHPLFILYTSGTTGKPKGILHTSGGYLTQAAYTHHAVFDLKPETDVYWCTADIGWVTGHSYIVYGPLANGATQVMYEGTPDTPHQGRFWEIVQKYGVTILYTAPTAIRTFMKWGDDIPAKFDLSSLRVLGSVGEPINPEAWIWY…	TCTAATGAAAGTTTGGCCAACCTGCTCAAGGAAGAACGACGTTTTGCCCCGCCTGCGGAATTGGCGGCTGATGCCAACGTTACCGCCGAAGCCTATGAACAAGCCAAAGCGGACCGGCTGGGTTTCTGGGCGGAACAGGCGAGACGCCTGACCTGGGCTACAGAGCCCACAGAGACGTTAGATTGGTCTAATCCTCCTTTTGCTAAATGGTTTGCTGACGGCCAACTCAATGTGGCCTACAATTGCGTTGACCGCCATGTAGAAGCCGGTAATGGCGACAGGGTGGCAATCCATTTTGAAGGTGAACCAGGTGATTCTCGCGCAATAACGTATGCTGAACTTAAAGACGAAGTTTCTCGGGCCGCTAACGCTTTAACCGAACTGGGCGTTCGTGCTGGT…
ACS	A0A0C5WP79		Photobacterium gaetbulicola Gung47	MSEVHVYPVNQDIAANAHITDEQYREMYQQSVINPEGFWREHGQIVDWIKPFSQVKNTSFDTGHVSINWFADGTLNVSANCIDRHLATRGDQPAIIWEGDDPADDATLTYNELHEQVCQFANALKSQGVRKGDVVCLYMPMVAEAAVAMLACTRIGAVHTIVFGGFSPEALAGRITDSNAKVVVTADEGIRGGRAVPLKKNVDDALANDEVTSVEKVIVFKRTGGSVEWDSSRDVWWHEATAVASSHCEPEEMNAEDPLFILYTSGSTGKPKGVLHTTGGYLVYATMTFKYVFDYQEGDIYWCTADVGWITGHSYLVYGPLANGATTLLFEGVPNYPSTSRMSEVVDKHSVNILYTAPTAIRALMAKGDEAIAGTKRSSLRIMGSVGEPINPEAWEWYH…	TCAGAGGTTCATGTTTATCCAGTAAACCAGGACATCGCCGCGAACGCGCACATCACCGATGAACAGTATCGGGAAATGTATCAGCAATCCGTTATTAATCCCGAGGGTTTTTGGCGGGAACATGGACAGATCGTTGACTGGATAAAGCCATTTTCTCAGGTGAAAAATACTTCTTTCGATACCGGTCACGTCTCTATTAATTGGTTTGCAGATGGTACCCTTAACGTGTCAGCAAATTGCATAGATAGGCACTTAGCGACGAGAGGCGATCAGCCGGCAATTATATGGGAAGGCGATGATCCGGCTGATGATGCAACCTTAACTTATAACGAGCTGCATGAGCAAGTGTGCCAATTTGCTAATGCGCTTAAGTCTCAGGGAGTCAGAAAAGGTGATGTC…
ACS	I3KQ58		Oreochromis niloticus (Nile tilapia) (Tilapia nilotica)	MVVPESQDKMYYPLNDLQKDAHVPDFNSYLALYQKSLENPEAFWKEVADEFFWKKPATEPVLQYNFDVTKGSIYVKCMEGAKTNMCYNVLDRHVREGSLGEKVAYYWEGNSPDHQMAITYSQLLSHVCRCANVLKQMGVKKGDRVSIYLPMIPELVYTMLACARIGAVHSIVFAGFSCESLCERIVDAQSSVLVTADGVYRGEKLINLKQIATEALEKCRERGSASVTKCLVIKHHALKTKSGGACNKLQTPWDSQCDVWWDEAMRDSSEECEPEWLDAEDPLFILYTSGSTGKPKGVLHTVAGYLLYTSMTFKYVFDHHHDDVYWCTADIGWITGHSYITYGPLANGATSVLFEGIPVHPHVGRFWEIIEKYKVTKFYTAPTAIRLLMKYGREPLQKY…	GTTGTGCCCGAAAGTCAGGACAAGATGTATTACCCTCTTAATGATCTGCAGAAGGATGCTCATGTTCCCGATTTTAACTCTTATCTAGCACTGTATCAAAAATCTCTGGAGAACCCGGAAGCATTCTGGAAAGAAGTCGCTGACGAGTTCTTCTGGAAAAAGCCGGCTACAGAACCGGTGCTACAGTATAATTTTGACGTGACAAAGGGTAGCATCTACGTTAAATGCATGGAAGGGGCCAAAACAAATATGTGTTACAACGTTCTGGACCGCCATGTTCGGGAGGGCAGCCTAGGAGAGAAGGTAGCGTATTATTGGGAGGGTAATAGCCCGGATCATCAAATGGCAATTACATATAGTCAATTACTCAGTCATGTTTGTCGTTGTGCTAATGTCTTA…
ACS	A0A021VTQ6		Actinotalea ferrariae CF5-4	MSTGTISNLLVEDRTYPAPDGGWNVGPADHARLTAEADEDHVAFWEAAARRLEWAEPWRTAHTWEPAVPDPQDPHGLTVPRAEWFAGGRLNVAVNCVDRHVAAGRGGKVALHVEGEPGDRRTLTYADLQREVARAANALVALGVGKGDRVVVYLPVLAETVVVTLAIARIGAIHSLVFGGFSADALRFRLEDLRAKVLVTSDGQFRRGKAVPTKATADEAAAGLDHLEHVLVVRRTGDATPDVPWTPGRDVWWHDVVDTADDHHEAEAFDAETPLFVIYTSGTTGKPKGLVHTAGGYLTQASWTHWALFDAKDDDVHWCTADLAWVTAHTYEIYGPLSNGLTQVIYEGTPNSPHTARHLEIIERYGVTVYYTAPTLIRTLMTWFPDGVPDSYDLSSLRL…	AGTACGGGGACAATCTCTAACTTATTAGTAGAGGACCGTACCTATCCTGCACCAGACGGTGGTTGGAACGTAGGCCCGGCGGATCATGCTCGCCTTACGGCCGAAGCTGACGAAGACCACGTTGCATTTTGGGAGGCAGCTGCACGTCGTCTTGAGTGGGCGGAACCCTGGAGAACCGCTCATACGTGGGAGCCGGCCGTCCCAGACCCACAGGACCCGCATGGATTAACTGTGCCTAGAGCTGAATGGTTCGCTGGCGGACGGCTTAATGTAGCTGTTAATTGTGTTGATAGACATGTCGCAGCTGGTCGCGGGGGAAAAGTAGCCTTGCATGTAGAAGGTGAGCCCGGTGATCGTCGTACACTGACATATGCTGACCTGCAGAGGGAGGTCGCCCGC…
ACS	A0A1B1VAD1		Vibrio coralliilyticus	MSEAHIYPVKENIKTNTHADNDTYLAMYQQSVSDPERFWGEHGKIVDWIKPFTKVKNTSFDTGHVDIRWFEDGTLNVSANCIDRHLAERGDDVAIIWEGDDPADDKTLTFNELHKEVCRFSNALKEQGVRKGDVVCLYMPMVPEAAVAMLACTRIGAVHTVVFGGFSPEALSGRIIDSDAKVVVTADEGVRGGRAVPLKKNVDEALTNPEVKTIDKVLVLKRTGGDIDWHEHRDVWWHEATASVSDDCPPEEMKAEDPLFILYTSGSTGKPKGVLHTTGGYLVYATMTFKYVFDYQPGETFWCTADVGWITGHTYLIYGPLANGAKTILFEGVPNYPNTNRMSEVVDKHQVNILYTAPTAIRALMAKGNEAVDGTTRDSLRIMGSVGEPINPEAWEWYY…	AGTGAGGCCCATATATACCCCGTGAAAGAAAATATCAAAACGAACACACACGCCGATAATGATACGTACCTTGCAATGTACCAGCAATCAGTGAGCGATCCGGAACGGTTTTGGGGCGAACACGGTAAAATTGTCGATTGGATCAAACCATTTACCAAAGTAAAAAATACTAGCTTCGATACTGGTCATGTCGACATCAGATGGTTTGAAGATGGCACACTAAACGTGTCAGCTAACTGCATCGATCGCCATCTTGCAGAGCGCGGTGATGACGTGGCAATCATCTGGGAAGGTGACGATCCGGCGGATGACAAAACCCTTACCTTTAACGAGTTGCATAAAGAAGTTTGTCGGTTCTCAAATGCGCTGAAAGAACAGGGTGTACGGAAGGGCGATGTG…
ACS	A7HSR8		Parvibaculum lavamentivorans (strain DS-1 / DSM 13023 / NCIMB 13966)	MSDEIFPVPAEWKKRAIVDAEKYRHMYEASINDPESFWRREGLRIDWMKPYTKIKDTSFDPHNVSIKWFEDGTLNASVNCIDRHLERRAGQVAIIWEGDDPSIDRKITYRELHDEVCRFANVLKARGVKKGDRVTIYMPMIPEAAYAMLACARIGAVHSVVFGGFSPDSLAGRIVDCASSCVITADEGVRGGRKIPLKANTDEALKKCPGVKSVIVVKHTGGAVAMEKGRDVWYAEEAAKVSATCAPEEMNAEDPLFILYTSGSTGKPKGVLHTTGGYMVYASMTHQYVFDYHDGDIYWCTADVGWVTGHSYILYGPLANGATTLMFEGVPNYPDASRCWQVIDKHEVNIFYTAPTALRALMREGEEPVKKTSRKSLRLLGSVGEPINPEAWLWYHRVV…	AGTGATGAAATTTTTCCTGTTCCGGCCGAGTGGAAAAAAAGGGCTATTGTCGATGCAGAGAAGTACCGCCATATGTACGAAGCCAGCATTAATGATCCGGAGAGTTTTTGGCGTAGAGAAGGGTTACGTATTGATTGGATGAAACCTTACACGAAGATTAAAGATACCTCCTTTGACCCCCACAATGTGAGCATCAAATGGTTTGAAGATGGCACGCTCAACGCGTCAGTAAACTGTATTGACCGGCATCTTGAACGTCGCGCTGGACAAGTCGCAATAATATGGGAAGGCGATGATCCGAGCATTGATCGGAAGATTACCTATCGTGAACTGCATGATGAAGTATGCCGGTTTGCCAATGTCCTGAAAGCTCGAGGCGTCAAAAAGGGGGATAGAGTG…
ACS	A0A1B1KK20		Serratia plymuthica PRI-2C	MSQVHKHAIPSAIAEHALISPEQYQQYYQQSVQDPEAFWGEQGKILDWIKPYNRVKNTSFDPGHISIRWFEDGTLNLAANCLDRHLAERGDQTAIIWEGDDPTQSKQVTYKQLHHDVCQFANVLKKLGVKKGDVVAIYMPMVPEAAVAMLACARIGAVHSVIFGGFSPEAVAGRIIDSNSKLVITADEGLRAGRAVPLKKNVDDALKNPGVKSITNVVVFQRTGKPGYWQEGRDLWWHELINGVSADCPPEEMNAEDPLFILYTSGSTGKPKGVLHTTGGYLVYAAMTFKYVFDYHDGDVYWCTADVGWVTGHSYLLYGPLACGAITLMFEGVPNYPGVNRLSQVIDKHQVNILYTAPTAIRALMAEGDKAIEGTKRDSLRIMGSVGEPINPEAWEWYY…	AGCCAGGTACATAAGCATGCCATTCCAAGCGCTATCGCTGAACACGCCCTGATCAGTCCTGAACAGTACCAGCAGTATTACCAACAGTCGGTACAAGATCCAGAAGCCTTTTGGGGAGAACAGGGTAAAATCCTGGATTGGATCAAGCCGTACAATCGGGTCAAAAATACCTCGTTTGATCCGGGCCATATTAGCATTAGATGGTTCGAGGATGGCACGCTGAATCTGGCCGCAAATTGTCTAGACCGTCATCTCGCGGAACGCGGCGATCAAACGGCCATAATTTGGGAGGGTGATGACCCTACACAGTCAAAACAGGTCACCTATAAGCAGTTGCATCATGATGTGTGTCAGTTTGCGAACGTTCTGAAAAAACTCGGGGTTAAGAAAGGTGATGTC…
ACS	F2NQX2	MhACS	Marinithermus hydrothermalis (strain DSM 14884 / JCM 11576 / T1)	MERIEAVLKENRRFEPPEEFRKRARIQSEAEYEALYRESLEDPEAFWGRVAEELHWFEPWTQVLEWNPPHARWFVNGKTNLSYNALDRHVATWRKNKAAIIWEGEPGEERVLTYHDLWREVQRFANALKQLGVGKGDRVTIYMPMIPETAIAMLACARIGAVHSVVFGGFSANALAERIKDAEAKLLITADGGYRRGRVVPLKAQADEALAETPSVEHVVVVRRTGEAVPMQPGRDHWYHELVESVPDHCPPEVMDAEDPLFILYTSGSTGKPKGVLHTTGGYMVYTYLTTKLVFDLKDEDTYWCTADVGWITGHSYIVYGPLVNGATTLMYEGAPNHPEPDRFWRIVDKYGVTIFYTAPTAIRAFMKWGEAWPRKHRLDSLRLLGTVGEPINPEAWLW…	GAACGCATTGAGGCGGTGCTGAAAGAAAATCGCCGTTTCGAGCCCCCGGAGGAATTTCGTAAACGTGCGAGGATTCAGAGCGAGGCCGAATACGAGGCGCTTTACCGAGAAAGCTTAGAGGACCCGGAGGCGTTTTGGGGCCGCGTTGCGGAAGAACTTCACTGGTTTGAACCCTGGACTCAGGTTCTGGAGTGGAACCCACCTCATGCTAGATGGTTCGTCAACGGTAAGACAAATCTGTCCTATAACGCACTTGATAGACATGTAGCGACCTGGCGCAAAAATAAAGCCGCAATAATCTGGGAAGGTGAACCTGGCGAGGAACGCGTGTTAACCTATCATGATTTGTGGCGGGAGGTGCAACGTTTTGCGAACGCTCTGAAGCAGCTGGGTGTGGGT…
ACS	A0A0B6WW92		Pyrinomonas methylaliphatogenes	MSTISPDRSTSEIKSVLHEERIFPPPEDFARSAHIRSMEEYERLYAESLNSPETFWARMAEKLHWFTRWHTVLEWNLPHARWFVGGTLNASYNCVDRHLNSWRRNKAAIIWEGEPGEVRTLTYQQLYREVCRFANVLKRMGISRGDRVAIYMPMVPELPIAMLACARIGATHSVVFGGFSAEALRDRINDARCKLVVTADGGWRRGSEVRLKAAVDEALQQTPSVERCIVVRRTGSPVRMEPGRDFWWHELVETVDDHCPPEELDSEHPLYILYTSGTTGKPKGILHTTGGYLLQTALTTEWVFDLRDEDIYWCTADIGWVTGHSYVVYGPLANGATVLMYEGAPNYPEPDRFWELIERHRVTIFYTAPTAIRSFIRWGEQWPLKHDLSSLRLLGSVGE…	TCCACTATTTCTCCTGACCGTAGCACATCAGAAATTAAATCAGTCCTTCACGAAGAGCGCATATTCCCACCGCCAGAAGATTTCGCGCGCTCCGCCCACATACGTTCCATGGAGGAGTATGAAAGATTATATGCGGAGTCACTCAATTCGCCAGAAACATTCTGGGCACGGATGGCCGAAAAACTGCATTGGTTTACAAGGTGGCACACAGTTCTAGAATGGAACCTGCCTCACGCCAGATGGTTTGTGGGTGGCACCCTGAACGCGTCCTATAATTGTGTGGATCGTCATCTGAATTCTTGGAGGCGGAACAAGGCAGCGATTATATGGGAAGGCGAACCTGGTGAGGTACGTACCCTGACCTACCAACAGCTTTATCGTGAAGTCTGCCGCTTTGCC…
ACS	A0A2I0N8J1		Thermoplasmata archaeon HGW-Thermoplasmata-1	MVEERKFPPNKELSKNAYIKSEEEYSRIYKRSIDDPEGFWAEKAEELHWFKKWDTVLEWNFDEPRIEWFKGGKLNVSYNCLDRHVKNGLGNKVAIIFEGNDPSDSKKFTYAELLAQVEKFANVLKSNGVKKGDRVTIYMPMIPELAIAMLACTRIGAMHSIVFGGFSAEALRDRLLNCESTALVTSDGSFRGTKKIPFKVNADVAIKDCPNVKTVFVVNRTDIQVEMKEGRDKWWHEEMAKAQAHCEPAEMDAEDPLFLLYTSGSTGKPKGVLHTTGGYLLYVNQTFKLVFDYKPEDIYWCTADIGWVTGHSYIVYGPLSNAATSIMFEGVPNYPNPDRFWEVIEKHKVNQFYTAPTAIRSIMKEGDDWVKKHDLSSLRILGSVGEPINPEAWMWYYNV…	GTCGAAGAACGAAAATTCCCGCCAAATAAGGAGCTGTCCAAAAACGCGTACATTAAATCCGAAGAAGAATACTCACGTATATATAAGCGCAGCATTGATGATCCGGAAGGTTTCTGGGCTGAGAAAGCAGAGGAACTGCATTGGTTTAAAAAATGGGACACTGTTTTAGAGTGGAACTTTGACGAACCGCGGATTGAGTGGTTTAAAGGGGGAAAATTAAACGTAAGTTACAACTGCCTGGATCGTCATGTCAAAAACGGCCTAGGTAACAAAGTTGCTATCATCTTTGAAGGTAACGATCCGTCTGATTCCAAGAAATTTACTTATGCTGAGCTGTTAGCGCAGGTTGAAAAATTCGCCAATGTTTTAAAAAGCAATGGTGTTAAAAAGGGTGATCGC…
ACS	A0A2N5JYD9		Actinobacteria bacterium	MTGIESFSSEERSFPPPEPFKDRALVTDLSLHEEADRDWKGFWARQALALDWYDEWDTICDWRLPFARWFDGGTLNASYNCVDRHVAAGNGDRVAYHWEGEPGDTRTITYADLLADVQRFANVLRDLGVRRGDRVAIYMPMIPELPVAMLACTRIGAAHSVVFGGFSSDALRDRIVDAEAKVLVTADGGWRRGAIVPLKANADASLHAAPSIEAVVVVRRTGQELPMQDGRDHWWHDVMASAATECEPERMGSEDLLYLLYTSGTTAKPKGIMHTTGGYLTQVAFTHRYVFDLRPDTDVYWCAADIGWVTGHSYIVYGPLANGATGVLFEGTPDFPERDRWWSIIERYGVTILYTAPTAIRTFMKWGTAEPEKHDLSSLRLLGSVGEPINPEAWMWYRR…	ACGGGAATTGAAAGTTTCAGTTCAGAGGAGCGTTCGTTCCCGCCACCTGAACCCTTTAAGGATCGAGCACTTGTTACTGATCTCAGTTTACATGAAGAAGCGGATCGGGATTGGAAAGGCTTCTGGGCACGCCAGGCACTGGCTCTGGATTGGTATGACGAATGGGATACCATATGTGACTGGCGTCTGCCTTTTGCACGATGGTTTGACGGGGGCACTCTCAATGCATCTTATAACTGTGTAGATCGTCATGTTGCCGCAGGTAATGGGGATCGAGTGGCGTACCATTGGGAAGGGGAACCTGGCGATACGCGCACCATAACCTATGCCGATCTTCTTGCGGATGTTCAGCGCTTCGCTAACGTCCTTCGCGATCTCGGCGTGCGACGTGGAGACCGT…
ACS	A0A1N7DXZ0		Mucilaginibacter lappiensis	MKITSFDEYKQVYQQSVEQPEQFWAGIADNFYWHKKWDKVLDWNFKEPNVKWFQGAKLNITENCLDRHLETQGDKPAIIWEPNDPQEDHRILTYRQLHDKVCQFANVLKNNGAKKGDRICIYMPMVPELAIAVLACARIGAIHSVVFGGFSAQSIADRINDAECNIVITADGGFRGNKDIPLKNVIDDALVQCKSVKKVIVLTRSRTPVSMIKGRDVWWEDEVKKVETQGSPQCPVEVMDAEDMLFILYTSGSTGKPKGVVHTCGGYMVYAGYTFANVFQYNQGEVYFCTADIGWITGHSYIAYGPLSQGATTLMFEGVPTYPDAGRFWEIVDKYKVNILYTAPTAIRSLMSFGEEPLKGKDLSSLTKLGSVGEPINEEAWHWFDEKIGHGNCPIADTW…	AAAATAACTTCATTTGATGAATATAAACAGGTATATCAACAGTCCGTTGAACAGCCCGAACAGTTTTGGGCGGGCATAGCGGATAACTTCTATTGGCATAAGAAATGGGATAAAGTCCTGGATTGGAACTTCAAGGAGCCAAACGTGAAGTGGTTTCAGGGTGCCAAACTGAACATTACAGAAAATTGTCTTGATCGGCATTTGGAGACCCAGGGTGACAAACCAGCTATCATTTGGGAACCAAACGATCCCCAAGAAGACCACAGAATTTTGACGTATCGACAGTTACATGATAAAGTGTGTCAGTTCGCGAATGTGCTCAAGAACAATGGCGCCAAAAAAGGCGATCGTATTTGTATCTATATGCCAATGGTCCCCGAACTGGCGATTGCCGTGCTG…
ACS	A0A0F2R1Z7		Desulfatitalea sp. BRH_c12	MSDKDIVETSEAEIAVHWQEEGYYYPSTQFIAQANMTDPSIYNRFSLDNFPNCFKEYADMLDWYEYWHTMLDTSDAPCWKWFVGGKINASYNCVDRHLAKNKNKTAIHFVPEPIGEGYVHITYQELYVRVNEFAALLRDFCGLKAGDRVTLHMPMVPELAITMLACARLGVIHSQVFGGFSGAACADRIVDSGSRILITMDAYYRSGSLINHKQNADVAVEHASKQDAKVDKVLVWQRYSGKYSASTPMVEGRDFFVNDVLKEYYGARVEPVPMPAEAPLFLMYTSGTTGKPKGCQHSTGGYLAYVTGTSKYVQDIHPEDVYWCMADIGWITGHSYIVYGPLALGASTVIYEGVPTFPDAGRPWRIAQDLDVNIFHTAPTAIRALRKIGPDEPAKYTYH…	AGTGACAAAGATATTGTGGAAACCAGTGAAGCGGAAATCGCAGTGCATTGGCAGGAGGAGGGATATTATTATCCCAGTACCCAATTTATTGCTCAGGCTAACATGACGGATCCGTCCATTTATAATAGATTCTCTCTGGACAATTTTCCCAATTGCTTTAAAGAATACGCAGATATGTTAGACTGGTATGAGTATTGGCATACGATGCTGGATACATCTGACGCACCCTGCTGGAAGTGGTTTGTTGGTGGTAAGATTAATGCTTCGTACAATTGTGTCGATAGACATCTGGCAAAGAATAAAAACAAAACTGCTATTCATTTTGTACCAGAGCCCATCGGGGAAGGGTACGTCCACATTACTTATCAGGAGCTTTACGTACGTGTTAACGAATTTGCA…
ACS	F8DC31		Halopiger xanaduensis (strain DSM 18323 / JCM 14033 / SH-6)	MVDRNGWGRDRPVPTGSPRSPPDWFARQANVTDEEIYETFERDWPDCWERAADLLSWDEPYDTVLNDENAPFYEWFGGGKLNAAYNCVDRHLEAGRKNHVAIRWEGKHGEHETYTYRDLYVEVNEFAAALRGLGVEEDDVVTIYLPMIPALPIAMLACARIGAPHSVVFAGLSADALATRMDAAESEYLITCDGYYRRGDAFNQKSKADNARLSVEQDVETVVVDRLGDDLPHVLGDDERDYHDLCREYAGETVDPVSRDAEDMLFLMYTSGTTGEPKGVVHATGGYLAHVAWTSHAVLDITPEDTYWCAADIGWITGHSYIVYGPLALGTTAVMYEGTPDYPDRDRLWEIVDRNAVDVFYTAPTAIRAFMKWGSDYPDRHDLSSLRLLGSVGEPISPR…	GTGGACCGAAACGGATGGGGTCGAGATAGGCCAGTTCCAACTGGCTCCCCTCGGTCTCCTCCAGATTGGTTTGCCAGACAGGCAAATGTTACCGATGAAGAGATTTATGAAACGTTTGAACGCGATTGGCCAGATTGTTGGGAGCGAGCTGCTGACCTTCTCTCATGGGATGAACCATATGATACTGTCCTTAATGACGAAAATGCGCCTTTCTATGAATGGTTTGGCGGCGGCAAACTGAACGCGGCTTATAATTGTGTTGATCGTCATCTGGAGGCCGGACGCAAGAATCATGTTGCGATTCGCTGGGAGGGCAAGCATGGCGAGCACGAGACATATACATACCGTGATCTGTACGTCGAAGTGAACGAATTCGCGGCTGCACTCCGTGGACTGGGG…
ACDH	Q8Y7U1	LmACDH	Listeria monocytogenes	MSLEDKDLRSIQEVRNLIESANKAQKELAAMSQQQIDTIVKAIADAGYGAREKLAKMAHEETGFGIWQDKVIKNVFASKHVYNYIKDMKTIGMLKEDNEKKVMEVAVPLGVVAGLIPSTNPTSTVIYKTLISIKAGNSIVFSPHPNALKAILETVRIISEAAEKAGCPKGAISCMTVPTIQGTDQLMKHKDTAVILATGGSAMVKAAYSSGTPAIGVGPGNGPAFIERSANIPRAVKHILDSKTFDNGTICASEQSVVVERVNKEAVIAEFRKQGAHFLSDAEAVQLGKFILRPNGSMNPAIVGKSVQHIANLAGLTVPADARVLIAEETKVGAKIPYSREKLAPILAFYTAETWQEACELSMDILYHEGAGHTLIIHSEDKEIIREFALKKPVSRLLV…	AGCCTGGAAGATAAGGACCTGCGTAGCATCCAAGAAGTGCGTAACCTGATCGAATCTGCGAATAAGGCCCAAAAAGAACTGGCGGCGATGTCACAGCAACAGATTGATACCATCGTGAAAGCGATTGCCGACGCAGGCTATGGTGCGCGTGAAAAACTGGCTAAGATGGCGCACGAAGAAACGGGCTTTGGTATTTGGCAGGATAAAGTTATCAAGAACGTCTTCGCCTCGAAGCATGTCTACAACTACATCAAGGATATGAAGACCATCGGTATGCTGAAAGAAGACAACGAAAAGAAAGTTATGGAAGTCGCAGTGCCGCTGGGCGTGGTTGCTGGTCTGATTCCGTCAACCAATCCGACCTCGACGGTGATCTACAAAACGCTGATTTCAATCAAG…
ACDH	P41793		Salmonella typhimurium (strain LT2 / SGSC1412 / ATCC 700720)	MGQPASTVHEMGVFASLDDAVAAAKRAQQGLKSVAMRQLAIHAIREAGEKHARELAELAVSETGMGRVDDKFAKNVAQARGTPGVECLSPQVLTGDNGLTLIENAPWGVVASVTPSTNPAATVINNAISLIAAGNSVVFAPHPAAKKVSQRAITLLNQAVVAAGGPENLLVTVANPDIETAQRLFKYPGIGLLVVTGGEAVVDAARKHTNKRLIAAGAGNPPVVVDETADLPRAAQSIVKGASFDNNIICADEKVLIVVDSVADELMRLMEGQHAVKLTAAQAEQLQPVLLKNIDERGKGTVSRDWVGRDAGKIAAAIGLNVPDQTRLLFVETPANHPFAVTEMMMPVLPVVRVANVEEAIALAVQLEGGCHHTAAMHSRNIDNMNQMANAIDTSIFVK…	GGGCAGCCCGCAAGCACCGTTCACGAGATGGGAGTGTTCGCTAGCTTGGATGATGCGGTCGCTGCAGCCAAGCGTGCCCAACAAGGTTTGAAATCAGTAGCGATGCGTCAGTTAGCAATCCACGCCATTCGTGAGGCTGGTGAAAAACACGCTCGCGAACTGGCCGAACTTGCGGTATCTGAGACTGGAATGGGCCGCGTGGACGACAAATTTGCAAAAAATGTGGCACAGGCACGCGGCACCCCTGGTGTCGAGTGTCTTTCTCCACAAGTACTGACTGGGGACAATGGGTTAACATTGATCGAGAACGCGCCTTGGGGCGTAGTAGCTTCCGTTACCCCAAGTACGAACCCCGCGGCCACCGTTATTAACAATGCGATCAGTTTGATTGCAGCGGGG…
ACDH	A5JT11		Acinetobacter sp. HBS-2	MAKEIYIAGEWRLGRGAVIQSLFPADQSVNAELSTATLEDVNEAIEKADQAWRQPSWRNSLPHERARILYKVADIIEARVDELAKLQTRDNGKPLTDTRGLVMSAAATARYVAAACETLNDELTTQRAPDFMTMSVHEPVGVVAAITPWNSPIASEVQKLAPALAAGNAVVLKPAEATSLIALELAKIFEEAGLPKGLLSVLVGRGSIIGDAIAQHPLVRKISFTGGTTTGRHLAHIAADKLITTSLELGGKSPTIVLPDADVELAAKGVAYGIFSSAGQACIAGSRLFIHSSLYDQFLTRLVEITKGLRVGHPEQAGVHLGPLVNDKHLQSVDRYVQLAKSEGGQVLIGGEALTTGDYAKGSYYLPTIITGLNNSAQTCQEEIFGPVLVVMKYDNEQD…	GCTAAGGAAATTTACATCGCAGGAGAATGGCGTCTGGGACGCGGCGCCGTCATCCAGTCATTGTTTCCAGCCGATCAATCGGTAAACGCCGAGTTAAGTACAGCGACTCTTGAGGATGTTAACGAAGCGATTGAGAAGGCAGATCAGGCTTGGCGCCAGCCATCGTGGCGTAATAGCTTGCCCCACGAGCGCGCACGCATCTTGTATAAGGTCGCGGACATCATCGAAGCGCGCGTCGATGAACTTGCAAAATTGCAGACCCGTGACAACGGAAAGCCTTTAACTGACACACGCGGGTTGGTTATGTCGGCAGCGGCAACTGCACGTTATGTCGCTGCCGCATGCGAGACCTTAAACGATGAATTGACCACTCAACGTGCACCGGATTTTATGACAATG…
ACDH	A5N735		Clostridium kluyveri (strain ATCC 8527 / DSM 555 / NCIMB 10680)	MEIMDKDLQSIQEVRTLIAKAKKAQAEFKNFSQEAVNKVIEKIAKATEVEAVKLAKLAYEDTGYGKWEDKVIKNKFSSIVVYNYIKDLKTVGILKEDKEKKLIDIAVPLGVIAGLIPSTNPTSTAIFKVLIALKAGNAIVFSPHPTAVRSITETVKIMQKAAVEAGAPDGLIQCMSILTVEGTAELMKNKDTALILATGGEGMVRAAYSSGTPAIGVGPGNGPCFIERTADIPTAVRKVIGSDTFDNGVICASEQSIIAETVKKAEIIEEFKRQKGYFLNAEESEKVGKILLRANGTPNPAIVGKDVQALAKLAGISIPSDAVILLSEQTDVSPKNPYAKEKLAPVLAFYTVEDWHEACEKSLALLHNQGSGHTLIIHSQNEEIIREFALKKPVSRILV…	GAAATTATGGACAAAGACCTTCAAAGCATTCAGGAGGTCCGCACATTGATCGCCAAAGCGAAAAAAGCGCAAGCCGAATTTAAAAACTTCTCCCAAGAAGCAGTTAATAAAGTTATCGAGAAGATTGCGAAGGCGACTGAGGTTGAAGCGGTGAAATTAGCCAAACTTGCTTATGAAGATACTGGATATGGTAAATGGGAAGACAAAGTGATTAAAAATAAGTTCAGCTCGATTGTCGTATACAATTATATTAAGGACTTAAAAACTGTTGGGATTCTTAAAGAGGACAAAGAGAAGAAGTTAATCGATATCGCAGTGCCTTTGGGGGTGATCGCCGGTTTAATCCCGTCAACTAATCCTACCAGCACGGCAATTTTCAAAGTTCTTATCGCTTTAAAG…
ACDH	A0A0H3W5U9		Clostridium thermocellum (Ruminiclostridium thermocellum)	MTKIANKYEVIDNVEKLEKALKRLREAQSVYATYTQEQVDKIFFEAAMAANKMRIPLAKMAVEETGMGVVEDKVIKNHYASEYIYNAYKNTKTCGVIEEDPAFGIKKIAEPLGVIAAVIPTTNPTSTAIFKTLIALKTRNAIIISPHPRAKNSTIEAAKIVLEAAVKAGAPEGIIGWIDVPSLELTNLVMREADVILATGGPGLVKAAYSSGKPAIGVGAGNTPAIIDDSADIVLAVNSIIHSKTFDNGMICASEQSVIVLDGVYKEVKKEFEKRGCYFLNEDETEKVRKTIIINGALNAKIVGQKAHTIANLAGFEVPETTKILIGEVTSVDISEEFAHEKLCPVLAMYRAKDFDDALDKAERLVADGGFGHTSSLYIDTVTQKEKLQKFSERMKTCR…	ACCAAAATTGCGAACAAATACGAGGTGATCGACAATGTGGAGAAGTTGGAGAAAGCTTTGAAACGCCTTCGTGAAGCTCAGTCGGTATATGCTACATACACGCAAGAGCAGGTTGACAAAATTTTTTTTGAGGCGGCCATGGCCGCCAACAAAATGCGTATTCCGCTTGCCAAGATGGCGGTCGAAGAAACAGGCATGGGGGTAGTAGAGGACAAAGTTATCAAGAATCACTATGCCTCCGAATACATCTACAACGCTTATAAAAACACAAAGACGTGTGGAGTTATCGAAGAGGATCCTGCATTCGGAATCAAGAAGATCGCGGAGCCTTTAGGGGTTATCGCTGCTGTTATTCCCACGACAAATCCCACCAGCACGGCAATCTTTAAAACGCTGATC…
ACDH	A6TJX4		Alkaliphilus metalliredigens (strain QYMF)	MQLQDKDLLSIQEVRDMVSKANKAQTEFSKFSQEAIDEIVYGMKQAAYSQAEFLGKFASEETGFGKWQDKKTKNEIASEGVYNHIQNMKTIGVIHEDAEKKIVEIGTPVGTIAALIPSTNPTSTVIYKALIALKSGNAIIFSPHPSGLKSILKTVEILNKAAVEAGAPDGLLHCMTLPSMEGTSELMKHSGVDLILATGGSAMVKAAYSSGTPALGVGPGNVPVFIERSADIKEAIGKIFSSKTFDNGTVCASEQAIVTERCISEKVKEEVKRQGGYFLVGEQLEKVTAIMETVTGGMNPKIVGRSAQDIATIAGIEIPKETKILLCEEQNVGKNVPFSKEKLTALLGFYTVEDWQKGCELCYALLENGGLGHTLAIHSQDESIIREFALKKPVSRILV…	CAGTTGCAGGATAAAGATTTGCTGTCGATTCAGGAAGTGCGTGATATGGTGTCGAAAGCCAATAAGGCGCAGACAGAATTTTCAAAATTCTCGCAAGAGGCCATTGATGAAATTGTTTACGGTATGAAGCAGGCCGCGTACAGCCAGGCCGAATTTTTAGGAAAGTTTGCATCGGAAGAAACGGGTTTCGGAAAGTGGCAGGACAAGAAGACCAAAAATGAAATTGCATCCGAGGGAGTATATAACCATATCCAGAACATGAAAACGATTGGGGTGATCCATGAGGATGCGGAAAAGAAAATCGTGGAGATCGGCACCCCGGTTGGAACCATTGCTGCATTAATCCCTAGCACAAACCCAACCTCGACGGTTATCTACAAAGCATTGATTGCCTTGAAA…
ACDH	A0A178TYF6	PtACDH	Parageobacillus thermoglucosidasius (Bacillus thermoglucosidasius)	MLRDIDLQSIQEVRNYLEEAKAAQKILEKMTQSEIDKIVESMANAAREEAGRLAAMAVEETGFGNVEDKTLKNLFAANDVYNSIKDVKTVGIIRRDEENRVWEIAQPVGIVAGIIPSTNPTSTVIFKALIAVKARNAIVFSPHPSAAKCTAEAARIMQEAAERAGAPKGLISCITQPTMAATNELMKHKLTDVILATGGPGLVKAAYSSGKPAYGVGPGNVPVYIHESANIAKAVQLIIQSKTFDYGTICASEQALLVDESIKEKVVAELKQQGAYFLNEEEKQKVASIIMVNGSLNAKIVGKAPQVIAEMAGIEIPSDVKLLVAEETEVGKEYPFSIEKLSPILAFYTVKGMEEASELAQKLLEVGGLGHTVGIHAEDEKVIEAYTIDKPAGRIVVNA…	CTGCGTGACATCGACTTGCAGAGTATCCAGGAGGTTCGTAATTATCTGGAAGAGGCAAAAGCAGCGCAGAAAATCCTGGAGAAAATGACGCAGAGTGAGATCGATAAAATCGTGGAGAGCATGGCCAACGCGGCTCGTGAAGAAGCCGGACGTCTTGCCGCAATGGCTGTCGAAGAAACAGGGTTTGGTAACGTAGAAGACAAGACTCTTAAAAACCTTTTCGCTGCCAATGATGTTTACAATTCAATCAAGGACGTTAAAACAGTCGGCATCATCCGCCGCGATGAAGAGAACCGCGTATGGGAAATCGCCCAGCCTGTGGGGATCGTAGCTGGAATTATTCCGAGTACTAATCCGACTTCCACAGTTATTTTCAAGGCGCTTATCGCAGTTAAGGCT…
ACDH	J7IP05		Desulfosporosinus meridiei (strain ATCC BAA-275 / DSM 13257 / NCIMB 13706 / S10)	MELDRDLCSLQETRNLVRAARKAQEALKDFTQEQVDHIIDMMREAGEANAARLAMMAVSETGMGNYNDKCFKNYFASRTLYEFIKPMKTVGIIREDQEQKLWEIAEPVGVIAGIVPTTNPTSTVIYKAMIALKSRNAIVFSPHPSAVRCTHEAAKIMQQAAAAAGAPEGVIGCIMNVSMGATNELMKHPDVAMILATGGSALVKAAYSSGKPALGVGPGNVPAFVERSADLAKAAEYIVMGKTFDNGTICASEQAIVAEECIADDLIIQLKKQGAHFLDPEEVAKVSKVVMLANGGVNPKVVGKEPKFIAQLAGILIPEQTRCLVAPLAGVGPQWPLSYEKLTTVLGFYRVADWHEGCERCFQLLEAGGVGHSLAMHCNNLEVIREFALKKPVNRLLIN…	GAGCTGGACCGTGACCTTTGCAGCTTGCAAGAGACCCGCAATTTGGTCCGTGCAGCACGCAAAGCTCAGGAGGCATTAAAGGACTTCACCCAGGAACAAGTTGATCATATTATTGATATGATGCGTGAGGCGGGTGAAGCGAACGCTGCGCGTCTGGCGATGATGGCGGTCTCCGAAACCGGTATGGGTAACTACAACGACAAATGCTTTAAAAATTACTTTGCAAGCCGCACGCTGTATGAATTCATCAAACCTATGAAAACAGTTGGCATTATTCGCGAGGACCAAGAACAGAAACTGTGGGAGATCGCCGAGCCTGTTGGAGTGATCGCTGGTATCGTCCCCACTACAAACCCGACTTCCACAGTAATTTACAAAGCCATGATTGCATTGAAATCC…
ACDH	A0A2B2BIE5		Bacillus megaterium	MQFDKDLQSLQEMRDAVEKAKAAQQVYLDFSQEQVDRIVERVAEAAYSKALELAKMAVEETRMGVVEHKKIKNEVGSRAVYESIKNEKTVGIVHEDRANKVVEVASPFGVVAGIIPTTNPTSTAIFKTLISLKTRNALVVSPHPRAMNCTVEALKICSRAAVEAGAPEGLIGWISNPSMEATNELMKHKDVNLILATGGSGLVRAAYSSGKPAYGVGPGNVPVYIEKTAKVDQAVKMIVDSKTFDNGTICATEQAIVVDLNIQQMAIRELKNNGAYFLNSEEKAKMEKVISPIPKKLNPNIVGQNAVKIAEMAGITVPSDTRILVAEETKVAKDVPFSIEKLAPIFPLYTAKNEEQARELCLSLLNLGGRGHSLSLHTNDDAVAKTFALEMPVSRLMVN…	CAGTTTGATAAGGACTTGCAATCATTGCAAGAGATGCGCGACGCTGTGGAAAAAGCTAAGGCGGCACAACAAGTGTATCTGGATTTTTCCCAAGAGCAAGTTGATCGTATCGTCGAACGTGTTGCTGAGGCAGCCTATTCCAAGGCTTTGGAACTGGCTAAAATGGCCGTTGAAGAGACACGTATGGGCGTAGTGGAACACAAGAAGATTAAAAATGAAGTGGGCTCGCGCGCTGTTTACGAATCAATTAAGAACGAAAAGACGGTCGGAATTGTGCATGAGGATCGCGCTAATAAAGTTGTCGAAGTAGCAAGCCCATTTGGAGTGGTCGCGGGAATTATCCCAACCACCAATCCTACATCAACGGCGATTTTTAAAACTTTAATTAGCTTAAAAACG…
ACDH	D1AFM0		Sebaldella termitidis (strain ATCC 33386 / NCTC 11300)	MLDGLQLEDIIKKVINDVKNEKDINITNKENSCGHGIFTNIETAVDKAYEAQQTYNSRSLEERRNIISNIRKELLKYTEEMAEKTVAETKMGRIKDKILKNKLAIEKTPGVEDLGTEVFTGDDGLTLVELSAFGVLGSVTPVTNPTETIINNTIGALAGGNSIVFCPHPSAKNICLWLIKKLNGIITEAGGPENLVTSASEAKKENVDILFSHEKINMLVITGGTEIVKLALKSGKKVIGAGAGNPPVIVDETADIEKAAKDIVNGAGFDNNLPCIAEKEVLVLESVADYLIFNMEKAGAFHITDKEDIKKLEDTVYKNGMVNKEFIGKDAGFILEKSGIKCSFDPALITLETDINHVFVQKELMMPVLAVVRQKNFEEALKNAILTEHGLKHTAVMHS…	TTGGACGGGTTGCAACTTGAGGATATTATCAAGAAAGTTATCAACGACGTGAAAAATGAAAAAGACATCAACATCACAAATAAGGAAAATAGCTGCGGTCACGGGATTTTTACAAATATCGAAACGGCAGTGGATAAAGCCTACGAGGCACAACAAACATATAATTCCCGTTCGCTTGAAGAACGTCGTAATATCATTTCCAATATCCGCAAGGAATTGCTGAAGTACACCGAGGAAATGGCCGAGAAAACAGTAGCCGAAACCAAAATGGGTCGTATTAAGGATAAGATCCTTAAAAATAAACTTGCTATCGAAAAGACCCCCGGTGTCGAGGACTTAGGTACAGAGGTATTCACAGGCGATGACGGACTTACATTGGTTGAGCTTTCAGCCTTTGGT…
ACDH	Q92CM8		Listeria innocua serovar 6a (strain ATCC BAA-680 / CLIP 11262)	MALEDKDLRSIQEVRNLIESANKAQKELAAMSQQQIDTIVKAIADAGYDAREKLAKMAHEETGFGIWQDKVIKNVFASKHVYNYIKDMKTIGMLKEDNEKKVMEVAVPLGVVAGLIPSTNPTSTVIYKTLISIKAGNSIVFSPHPNALKAILETVRIISEAAEKAGCPKGAISCMTVPTIQGTDQLMKHKDTAVILATGGSAMVKAAYSSGTPAIGVGPGNGPAFIERSANIPRAVKHILDSKTFDNGTICASEQSVVVERVNKEAVIAEFRKQGAHFLSDAEAVQLGKFILRPNGSMNPAIVGKSVQHIANLAGLTVPADARVLIAEETKVGAKIPYSREKLAPILAFYTAETWQEACELSMDILYHEGAGHTLIIHSEDKEIIREFALKKPVSRLLV…	GCTTTAGAAGATAAAGACTTGCGCTCAATTCAGGAGGTTCGTAACTTGATCGAGTCTGCTAACAAAGCGCAGAAAGAATTAGCCGCGATGTCCCAACAACAAATTGATACAATTGTTAAAGCTATTGCTGACGCAGGGTACGATGCACGTGAGAAATTGGCAAAAATGGCTCATGAAGAAACCGGCTTTGGGATTTGGCAGGACAAGGTTATTAAGAATGTATTTGCTTCTAAACACGTTTATAACTATATAAAAGACATGAAAACAATTGGTATGTTGAAAGAAGATAATGAAAAGAAAGTGATGGAAGTCGCAGTACCTCTGGGCGTCGTTGCAGGTCTGATTCCTAGCACGAACCCTACATCAACGGTAATCTATAAAACTCTCATTTCAATTAAA…
ACDH	E3YPD3		Listeria marthii FSL S4-120	MALEDKDLRSIQEVRNLIATADEAQKELAAMSQQQIDTIVKAIADAGYDAREKLAKMAHEETGFGIWQDKVIKNVFASKHVYNYIKDMKTIGMLKEDNENQVMEVAVPLGVVAGLIPSTNPTSTVIYKTLISIKAGNSIVFSPHPNALKAILETVRIISEAAEKAGCPKGAISCMTVPTIQGTDQLMKHKDTAVILATGGSAMVKAAYSSGTPAIGVGPGNGPAFIERSANIPRAVKHILDSKTFDNGTICASEQSVVVERVNKEAVIAEFRKQGAHFLSDAEAVQLGKFILRPNGSMNPAIVGKSVQHIANLAGLTVPADARVLIAEETKVGAKIPYSREKLAPILAFYTAETWQDACELSMDILYHEGAGHTLIIHSEDKAIIREFALKKPVSRLLV…	GCGCTGGAGGATAAAGACCTGCGTTCCATCCAGGAGGTGCGCAATCTGATCGCAACTGCAGATGAAGCTCAAAAAGAATTGGCAGCAATGTCGCAACAACAAATCGACACAATCGTTAAGGCAATTGCGGATGCTGGTTATGATGCGCGCGAAAAATTAGCAAAAATGGCACATGAAGAAACTGGTTTCGGTATCTGGCAAGATAAGGTTATTAAAAACGTGTTTGCCTCTAAACATGTGTATAATTATATTAAAGATATGAAGACAATAGGCATGCTTAAAGAAGATAATGAGAACCAGGTTATGGAGGTGGCGGTGCCATTGGGTGTAGTTGCCGGCCTGATCCCTTCAACAAATCCGACCTCTACTGTGATCTATAAAACATTAATTAGTATCAAA…
ACDH	E3ZPI7		Listeria seeligeri FSL N1-067	MALEDKDLRSIQEVRNLIASANTAQKELAAMSQQQIDTIVKAIADAGYDAREKLAKMAHEETGFGIWQDKVIKNVFASKHVYNYIKDMKTIGMLKEDNEKQVMEVAVPLGVVAGLIPSTNPTSTVIYKTLISIKAGNSIVFSPHPNALKAILETVKIISEAAEKAGCPKGAISCMTVPTIQGTDQLMKHKDTAVILATGGSAMVKAAYSSGTPAIGVGPGNGPAFIERSANIPQAVKHILDSKTFDNGTICASEQSVVVERVNKEAVIAEFRKQGAHFLSDAEAIQLGKFILRPNGSMNPAIVGKSVQHIANLAGLTVPADARVLIAEETKVGAKIPYSREKLAPILAFYTAETWQDACELSMDILYHEGAGHTLIIHSEDKAIIREFALKKPVSRLLV…	GCATTGGAAGATAAAGATCTTCGTAGTATCCAGGAAGTGCGGAACCTGATCGCGTCAGCGAACACGGCCCAGAAAGAACTGGCAGCCATGTCCCAGCAGCAAATCGACACCATTGTTAAAGCGATAGCGGACGCCGGTTACGACGCCCGCGAGAAACTTGCTAAAATGGCACATGAAGAAACCGGGTTCGGTATTTGGCAAGACAAGGTTATCAAAAACGTTTTTGCGTCTAAACACGTCTATAATTATATTAAAGACATGAAGACAATCGGTATGCTTAAAGAAGATAATGAGAAACAAGTTATGGAAGTAGCCGTACCGCTGGGTGTGGTCGCGGGCTTAATACCTAGCACGAATCCTACGTCCACTGTTATTTATAAAACCTTGATTTCAATTAAG…
ACDH	A0A151APE6		Clostridium colicanis DSM 13634	MEVLDKDLQSVQEVRNLIAKAKRAQDKFKNFSQEQIDKIIRNMVEAVEAEASRLAKMAYEETGFGKWEDKVLKNKFASRTVYNHIKDMKTVGILNEDKEKRILEVAVPVGVIAGLIPSTNPTSTTIYKSIISLKAGNAIVFSPHPSAKECIIETAKILSKAAVDAGAPDGIIGCITVLTMEGTNELMKHRDVSLILATGGEAMVKAAYSSGTPAIGVGPGNGPAFIEKSADVQLAVKRIIDSKTFDNGVICASEQSIVVEECNREKVVSELKRQGAYFLSKEESDKLGKFILRENGTMNPKIVGKSAQVLADLAGISIPYGTKVLISEQSTVGKNNPYSREKLAPILAFYCEENWEKACKRCIELLMNEGKGHTLVIHSNNEKIIKEFALKKPVSRILV…	GAAGTTCTAGATAAAGATTTGCAATCCGTTCAAGAAGTGCGAAACCTGATTGCGAAAGCAAAGCGTGCTCAGGATAAATTCAAAAACTTCAGTCAGGAACAGATAGATAAAATTATCCGGAATATGGTCGAAGCTGTAGAGGCAGAAGCGAGTAGATTAGCAAAGATGGCATACGAAGAAACTGGCTTTGGAAAATGGGAGGACAAGGTACTGAAAAACAAATTTGCGAGCCGAACTGTTTATAATCATATTAAAGATATGAAAACGGTCGGAATACTGAATGAGGATAAGGAAAAACGTATCCTGGAAGTTGCCGTTCCGGTGGGCGTCATTGCCGGACTTATTCCCAGTACTAACCCTACCTCGACAACGATTTATAAAAGTATTATTAGTCTGAAA…
ACDH	T4VNA9		Paraclostridium bifermentans ATCC 638	MTLLDKDLVSIQEVRTLVKNAKAAQQKLESMNQEQIDKIVKAIADAGFENAEKLAKMANEETGFGKYEDKIIKNVFASKMVYETLKDTKTVGIIGEDRENKIIDIATPVGVVAGLIPSTNPTSTVIYKAMIALKGGNAIVFSPHPNAKKCILETVEIIRNAAVNAGCPKDAIGCITTPSLQGTSELMKHKLTSLILATGGEAMVKAAYSSGTPAIGVGPGNGPAFIDKSADIKLAVKRIIDSKTFDNGTICASEQSIVIEESIENEVVSELKNQGAYLLNEEESQKLSKFIMRANGTMNPQIVGKSVETICKLANLNNVPSTAKVLVARETKVGPDVAYSREKLTPILAFYVEKNIDAVITRCREILLNEGAGHTFSMHANNEELVKIFALHMPVSRVL…	ACATTACTGGATAAAGATCTGGTTTCGATCCAGGAAGTGCGAACGCTAGTAAAGAACGCCAAGGCAGCCCAGCAAAAATTAGAAAGTATGAACCAGGAGCAAATTGACAAGATTGTTAAAGCAATTGCTGATGCCGGCTTTGAGAATGCCGAGAAACTTGCAAAGATGGCAAATGAAGAAACAGGTTTCGGGAAGTATGAAGACAAAATTATCAAAAATGTCTTTGCTTCTAAAATGGTCTATGAAACTCTTAAGGATACCAAGACCGTTGGAATAATTGGGGAGGACCGTGAAAATAAAATCATCGATATTGCTACGCCCGTCGGAGTGGTCGCCGGATTAATCCCTAGCACAAATCCCACTTCGACGGTCATCTATAAAGCAATGATAGCGCTGAAA…
ACDH	D5RF33		Fusobacterium nucleatum subsp. nucleatum (strain ATCC 23726 / VPI 4351)	MDRDLLSIQQVRDLVKSAKIAQKLYSTFTQEQIDRVVYAIVQEMKNHYVDLAKKANEETGFGKWEDKVIKNKFANEFVYDYIKNMKTVGILNETDTVTEVGVPMGIVAALTPSTNPTSTAIYKTLISLKAGNAVIVSPHPNAKSCVIDTVKLMQKAAVAAGAPEGLIGVIEIPTIEGTNELMKSKDTSIILATGGEAMVRAAYSSGRPAIGVGPGNGPAYIEKTANVKEAVRKIIESKTFDNGVICASEQSVIVEPCNKEAVMDEFRRQGGFFLSKEESEKLGRFILRPNGTMNPQIVGKDAQTLAKLAGLNIPLNVKVLLSEQNTVSKTNPYSREKLTTILAFYVEENAEKACERAIELLENEGEGHTLIIHSEDKDIIREFALRKPVSRMLINVGGS…	GATCGTGATTTATTGAGCATACAGCAGGTACGAGACCTGGTGAAGTCTGCCAAAATAGCGCAGAAACTGTATTCTACATTCACTCAGGAACAGATTGACAGAGTGGTTTACGCAATTGTACAGGAGATGAAAAACCATTATGTTGATCTCGCGAAGAAGGCAAACGAAGAAACCGGCTTCGGTAAATGGGAAGATAAAGTAATTAAAAATAAGTTTGCTAATGAATTTGTCTACGATTACATTAAAAATATGAAAACCGTTGGTATCCTGAACGAAACTGACACTGTAACCGAAGTGGGAGTTCCCATGGGTATTGTGGCTGCGCTTACCCCTTCTACGAATCCAACCAGCACCGCCATTTACAAAACACTGATTTCACTTAAAGCAGGAAACGCTGTT…
ACDH	A0A1M6JRT7		Geosporobacter subterraneus DSM 17957	MEQLRDRDLRSIQQARDLVLASKAAQRSFAEFDQVSIDRIVGAMAAAAEKASDRLAKMAAEETGFGRYEDKIIKNLFASKAVYEYIKDMKTIGIIREDKEEKIVEIGSPVGVIAAMIPSTNPTSTTIYKALIALKAGNGIVFSPHPAAVKCTMEAAALLHEAALQAGAPEGLIGCMDLPTMEGSRELMAHQDVALILATGGSALVKAAYSSGTPALGVGPGNVPAYIEGSADIPMAVKRIFESKTFDNGTICASEQAVITEKGIEERVREEIIKQGGYFLRGEEISRVAAVIQKPGGGLNSKIVGQSAKTIAAMAGISVPEETRVLLCEQKGVGKDYPFSMEKLSPILAFYVEEDWHRACERCIELLNYGGLGHSLVIHSNNEAIIREFALKKPVYRIL…	GAGCAGTTACGTGATAGAGATTTACGTAGTATTCAGCAGGCTCGCGATCTTGTCTTGGCAAGTAAAGCAGCTCAGAGATCCTTTGCCGAATTTGACCAAGTATCTATCGATAGAATTGTCGGGGCGATGGCAGCGGCTGCGGAGAAGGCCTCCGATCGTCTGGCGAAAATGGCTGCGGAGGAAACAGGCTTTGGTCGGTATGAGGATAAGATCATAAAAAATCTTTTTGCCAGTAAAGCGGTTTATGAATACATTAAAGATATGAAAACCATAGGTATTATTAGGGAAGATAAGGAAGAAAAAATCGTAGAGATAGGTAGCCCCGTCGGCGTTATTGCTGCAATGATCCCTTCGACTAATCCAACATCTACAACCATATATAAAGCATTAATAGCGCTG…
ACDH	A4J436		Desulfotomaculum reducens (strain MI-1)	MLDFDLSSIQEARDLARKAKEAQKIFAKFSQEEVDRVVKAMVDAALANAEWLARMAVDETKFGVFEDKVTKNRFASEGVYNYIKDMKTVGIINEDKEKRVVEIAAPVGVVMGIIPSTNPTSTTIYKSIISLKSRNAIVFSPHPSASRCIFAAAQIMHKAAVEAGAPAGIIGCLSKNTIAATNELMKHDDIAVILATGGSAMVKAAYSSGKPAYGVGPGNVPCFIEKSADIQYAVRCVMASKTFDNGTICASEQAIVVEECMKDKVVAELKAQGGYFMTPEEISKVAKFLFTPKGMNAALVGKSAKFIAEKVGINIPEGTKVLIGEQTGVGKDYPLGREKLTAVLAFYCEKDWHAACERCIQLLEYEGIGHSLAIHSNNDEIIREFALHKPVFRILVNTP…	CTGGATTTTGATTTATCTTCTATTCAAGAGGCCCGCGACTTGGCTCGCAAGGCCAAGGAAGCACAGAAAATCTTTGCGAAATTTAGCCAGGAAGAAGTAGATCGTGTAGTAAAAGCGATGGTGGATGCCGCTTTAGCCAATGCGGAGTGGCTGGCCCGCATGGCCGTGGATGAAACGAAATTCGGTGTTTTCGAAGATAAGGTTACGAAAAACCGTTTTGCGAGCGAAGGCGTGTATAACTACATCAAAGATATGAAGACGGTAGGGATTATAAACGAAGATAAAGAAAAACGTGTCGTTGAGATTGCAGCACCAGTCGGGGTGGTGATGGGTATTATCCCCAGTACTAATCCAACCAGCACAACAATTTATAAATCCATTATCAGTCTGAAAAGCCGG…
ACDH	I3E349	BmACDH	Bacillus methanolicus MGA3	MLRDKDLQSIQEVRNYLEEAKSAQEIVAKMTQEEIDKIVESMSNAGREAAERLAAMAVEETGFGNVPDKITKNLFASVDVYNSIKDVKTVGIINRDEENKIWEVAQPVGIVAGIVPSTNPTSTIIFKSLIAVKAGNAIVFSPHPGAAKSSLEAAKLMQEAAERAGAPKGLISCITQPTLAATNELMKHKLTGVILATGGPGMVKAAYSSGKPAYGVGPGNVPVYIHESADIAKAIELIIESKTFDYGTICASEQALLVDESIKEKVVAELKQQGAYFLNEDEKRKVESVIMVNGALNAKIVGKTPQVIAEMAGIEVPSDVRVLVAEETGVGKEYPFSIEKLSPTLAFYTVKGMEEASALAQEMLEKGGLGHTVGIHAQDEKVIEAYTINKPAGRIIVNA…	CTTCGTGATAAAGATTTACAGTCTATCCAGGAAGTACGCAATTATCTAGAAGAAGCTAAGTCCGCCCAGGAGATAGTGGCTAAGATGACTCAGGAAGAGATAGATAAAATTGTTGAATCGATGAGCAATGCGGGTAGGGAGGCTGCGGAACGGTTAGCCGCTATGGCAGTTGAAGAAACCGGTTTTGGAAACGTGCCGGATAAAATCACTAAGAATCTGTTCGCGTCAGTAGACGTTTATAATAGCATAAAAGATGTTAAGACTGTTGGTATTATTAACCGTGACGAAGAGAATAAAATCTGGGAAGTCGCTCAACCGGTAGGAATAGTGGCAGGAATTGTTCCTAGCACGAACCCTACCAGCACGATCATTTTTAAAAGCCTGATCGCGGTGAAAGCA…
ACDH	A0A1Q8Q1Y6	DaACDH	Domibacillus antri	MLRDIDLQSIQEVRDYLEQAKEAQKILGKMTQSEIDKIVENMSNAGREAAEKLAVMAVEETRFGNVPDKVTKNLFAANDVYNSIKDIKTVGIINRDEENRVWEVAQPVGIVAGIVPSTNPTSTAIFKSLIAVKARNAIIFSPHPSAAKATVEAAKIMQEAAERAGAPKGLISCIMQPTLAATNELMKHKLTDVILATGGPGMVKAAYSSGKPAYGVGPGNVPVYIHESADVAKAIELIIESKTFDYGTICASEQALLVDESIKEKVVAELKQQGAYFLNEDEKRKVESVIMVNGSLNAKIVGKAPQVIGEMAGIEVPADAKLLVAEETRVGKEYPFSIEKLSPTLAFYTVKDLEEASALAQELLVFGGLGHTVGIHAQDEKVIEAYTIDKPAGRIIVNA…	CTGAGAGATATCGATCTGCAGAGTATCCAAGAGGTTCGTGATTACCTAGAGCAAGCAAAAGAGGCCCAAAAAATCTTGGGTAAGATGACCCAATCTGAGATTGATAAAATAGTAGAAAATATGTCCAATGCCGGTCGAGAAGCGGCGGAGAAACTCGCGGTAATGGCAGTAGAAGAGACCCGCTTTGGCAATGTACCTGATAAAGTGACAAAAAATTTATTCGCTGCAAACGATGTTTACAATTCTATCAAAGATATTAAAACGGTTGGTATTATCAACAGAGATGAAGAAAATAGAGTCTGGGAAGTTGCCCAGCCAGTAGGTATCGTGGCTGGAATTGTGCCTAGCACGAATCCTACCAGCACGGCTATTTTCAAGTCCCTTATTGCCGTTAAGGCA…
ACDH	A0A1B9B6U8	BwACDH	Bacillus wudalianchiensis	MTAVIDRDLLAIQEMREAVRKAKEAQQRYLSYSQEQVDHIVKAVADAAYAKSYELAVMAVEETGMGVAEHKKIKNEVGSKAVYESIKDEKTVGIVREDTEKKIVEIAAPFGVVAAIIPTTNPTSTAFFKTLIALKTRNAIVVSPHPYAVKCTIEALKVCEKAAVEAGAPEGLIGWLSYASMEATQSLMKHPDVHLILATGGGGLVKAAYSSGKPAYGVGPGNVPVYIEKTANIQKAASMIVDSKSFDYGTICATEQAIIVDKNILSITLQELKKNGAYLLNQEEKIRMEKVISPVPGKVNPKIVGKSPAFIASLAGIDIDDSVRLFVAEETKIGKDVPFSLEKLSPIFALYTAENKDEAKQLCSRLLDLGGRGHSLSIHTEDDKVAREFAVEMPVSRIL…	ACGGCTGTTATTGATCGCGATTTACTAGCAATCCAAGAGATGCGTGAGGCTGTCCGCAAAGCTAAAGAAGCTCAACAACGGTATCTGTCATATTCACAAGAACAGGTTGATCATATAGTAAAAGCCGTTGCAGATGCCGCATATGCTAAATCATATGAGCTCGCGGTGATGGCAGTAGAGGAAACCGGCATGGGCGTGGCCGAGCATAAAAAAATCAAAAATGAAGTGGGATCTAAAGCAGTCTATGAGAGCATCAAGGACGAGAAAACCGTTGGGATTGTTAGAGAAGATACCGAGAAGAAAATCGTCGAAATCGCCGCACCATTTGGAGTGGTTGCAGCAATTATTCCTACCACCAATCCTACTTCAACAGCCTTTTTTAAAACCCTTATTGCTCTT…
ACDH	D3AGK7		Hungatella hathewayi DSM 13479	MENFDFDLRSIQEARDLARKGEIAAKKMATYSQEQIEIILQNMVRAAEEHAVCLGKMAAEETGFGKAEDKAYKNHAASTLLYEEIKDMKTVGIIDEDPVKHTMDVAAPVGLVMGIVPSTNPTSTTIFKSIIAVKSGNAIVFSPHPSAAKCTLKAAELMRDAAVEAGAPEDIIGCITMPTMGATNELMKCKEVNLIIATGGPGMVKAAYSAGKPALGVGAGNSPAYIERTADIKQAVSNIMASKTFDYGTICASEQSIVVEECNKDAVVAELKSQGAYFMTPEETEKVCALLFKSGSHNMNAKFVGRSPQVIAEAAKITIPAGTRVLIGEQGGVGEGYPLSYEKLTTVLAFYTVKDWQEACELSIRLLQNGIGHTMSIHTEDREMVRRFAAKPASRILVN…	GAGAATTTTGATTTCGATCTCCGGTCAATCCAGGAGGCGCGGGACTTGGCCCGTAAAGGTGAAATCGCAGCCAAAAAGATGGCTACGTATAGCCAGGAACAAATCGAAATAATCCTGCAGAATATGGTTCGTGCGGCAGAGGAGCATGCCGTTTGTCTGGGTAAGATGGCAGCTGAAGAGACTGGTTTTGGGAAGGCCGAAGACAAGGCGTATAAAAATCACGCCGCCTCAACATTATTATATGAGGAAATCAAAGACATGAAAACTGTGGGGATTATTGACGAAGATCCCGTGAAACACACGATGGATGTGGCAGCCCCGGTTGGACTGGTGATGGGAATCGTCCCAAGTACGAACCCTACATCAACGACTATTTTCAAAAGTATCATTGCGGTCAAA…
ACDH	A0A2N6W0F4		Bacillus megaterium	MQFDKDLQSLQEMRNAVEKAKAAQQIYLDFSQEQVDRIVERVAEEAYSKALELAKMAVEETRMGVVEHKKIKNEVGSRAVYESIKNEKTVGIVHEDRANKVVEVASPFGVVAGIIPTTNPTSTAIFKTLISLKTRNALVVSPHPRAMNCTVEALKICSRAAVEAGAPEGIIGWISNPSMAATNELMKHKDVNLILATGGSGLVRAAYSSGKPAYGVGPGNVPVYIEKTAKVDQAVKMIVDSKTFDNGTICATEQAIVVDLNIQQMAIRELKNNGAYFLNSEEKAKMEKVISPIPKKLNPNIVGQSAVKIAEMAGITVPSDTRILVAEETKVAKDVPFSIEKLAPIFPLYTAKNDEQARELCLSLLNLGGRGHSLSLHTNDDAVAKTFALEMPVSRLMVN…	CAGTTCGATAAAGACTTGCAATCTTTACAAGAAATGCGTAATGCTGTCGAAAAAGCGAAAGCGGCGCAGCAAATATACCTGGACTTTTCACAGGAGCAAGTTGATCGCATAGTCGAAAGGGTAGCGGAAGAGGCCTATAGCAAAGCTCTGGAACTTGCCAAGATGGCTGTAGAAGAGACCCGCATGGGCGTTGTGGAACATAAAAAAATTAAAAATGAAGTAGGCTCACGTGCCGTCTACGAATCTATTAAAAATGAAAAAACCGTGGGTATTGTCCATGAGGATCGCGCGAATAAAGTGGTTGAAGTTGCATCCCCTTTTGGCGTGGTTGCGGGTATCATTCCAACTACCAACCCGACGTCTACTGCGATCTTTAAAACCCTGATCTCTCTTAAAACC…
ACDH	A0A1Q8TXC5		Bacillus megaterium	MQFDQDLQSLQEMRDAVEKAKAAQQVYLNFSQEQVDRIVERVAESAYSKALELAKMAVEETRMGVIEHKKIKNEVGSRAVYESIKNEKTVGIVHEDRANKVIEVASPFGVVAGIIPTTNPTSTAIFKTLISLKTRNALVVSPHPRAMNCTVEALKICSRAAVEAGAPEGIIGWISNPSMAATNELMKHKDVNLILATGGSGLVRAAYSSGKPAYGVGPGNVPVYIEKTAKVDQAVKMIVDSKTFDNGTICATEQAIVVDLNIQQMAIRELKNNGAYFLNSEEKAKMEKVISPIPKKLNPNIVGQSAVKIAEMAGITVPSDTRILVAEETKVAKDVPFSIEKLAPIFPLYTAKNDEQARELCLSLLNLGGRGHSLSLHTNDDAVAKTFALEMPVSRLMVN…	CAATTTGATCAAGATCTGCAGAGCTTGCAGGAAATGAGGGATGCCGTCGAGAAAGCTAAAGCAGCTCAGCAGGTTTATCTCAACTTTTCACAAGAACAGGTGGATCGGATTGTGGAAAGAGTTGCCGAATCGGCGTATAGCAAGGCCTTAGAACTGGCGAAAATGGCAGTCGAGGAAACGCGTATGGGGGTGATCGAGCACAAAAAAATAAAGAATGAAGTAGGAAGTCGCGCTGTGTATGAGAGTATTAAAAACGAAAAGACAGTCGGCATAGTACATGAAGACAGAGCCAATAAGGTCATTGAGGTCGCCTCTCCATTCGGCGTGGTAGCGGGTATCATACCCACGACGAATCCGACTAGTACCGCGATATTTAAGACCCTGATTTCTCTTAAAACG…
ACDH	D5DKA7		Bacillus megaterium (strain DSM 319)	MQFDQDLQSLQEMRNAVEKAKAAQQVYLNFTQEQVDRIVERVAEAAYSKALELAKMAVEETRMGVVEHKKIKNEVGSRAVYESIKNEKTVGIVHEDRANKVVEVASPFGVVAGIIPTTNPTSTAIFKTLISLKTRNALVVSPHPRAMNCTVEALEICAHAAVEAGAPEGLIGWISNPSMAATNELMKHKDVNLILATGGSGLVRAAYSSGKPAYGVGPGNVPVYIEKTAKVDQAVKMIVDSKTFDNGTICATEQAIVVDLNIQQMAIRELKNNGAYFLNSEEKAKMEKVISPIPKKLNPNIVGQSAVKIAEMAGITVPSDTRILVAEETKVAKDVPFSIEKLAPIFPLYTAKNEEQARELCLSLLNLGGRGHSLSLHTNDDAVAKTFALEMPVSRLMVN…	CAATTCGATCAAGATTTGCAGTCACTGCAAGAGATGCGCAACGCCGTCGAAAAAGCGAAAGCAGCTCAGCAGGTGTATCTGAATTTTACACAAGAACAGGTTGATCGTATCGTAGAACGAGTGGCAGAAGCAGCATACTCGAAGGCGTTAGAACTTGCAAAAATGGCGGTCGAGGAAACGCGAATGGGGGTTGTCGAACATAAGAAAATTAAAAACGAAGTTGGCTCTAGAGCGGTGTACGAAAGCATAAAAAATGAGAAAACGGTCGGTATCGTTCATGAAGATAGAGCTAATAAAGTTGTTGAAGTTGCCAGTCCTTTTGGTGTAGTAGCAGGCATAATTCCCACCACTAATCCTACCAGCACTGCAATTTTTAAAACTCTGATTAGCCTGAAGACG…
ACDH	A0A1T4WFA6		Caloramator quimbayensis	MNIIDNDLLSIQEARILSENASEAQKKLAVFPQEKLDEIVERIAKELDKYSKELAIMSHDETDYGKWEDKYIKNRFVCEYLPKILRGMRCVGVINDDKKNKTMDIGVPKGVIIALCPATSPVSTTIYKALIAIKSGNAIIFSPHPRAKNTIHKVLDIMIHTAETYGLPSGALSYLHTVAKAGTIELMNHKSTSLIINTGVPKMLKEAYKSGKPVIYGGNGNGPAFIERTADIRNAVKDIINSKIFDNGMVSAAEQAVVVDSPIAAEVKQEMKSNGAYFMSEQESKILGLLLFNQDGSMNPQMVGKSAYELAKRAGFSVPESTTILISEQKYVSENNPYSKEKLCPVLAYYIEDDWMHACEKCIELLLNEKKGHTLVIHSKDEDVIRQFALKKPVGRVLV…	AACATTATAGATAACGACCTCCTGTCAATTCAAGAAGCCAGAATCTTAAGTGAAAATGCGAGTGAAGCACAGAAGAAGTTAGCCGTGTTTCCGCAGGAAAAACTTGATGAAATCGTAGAGAGAATTGCCAAAGAATTAGATAAATATAGTAAGGAATTAGCCATAATGAGCCATGACGAAACCGACTACGGCAAGTGGGAGGATAAATATATAAAAAATCGGTTTGTATGTGAGTATTTACCAAAGATCCTCCGCGGAATGCGCTGTGTCGGTGTTATCAACGATGACAAAAAAAATAAAACCATGGACATCGGCGTGCCGAAAGGTGTGATTATCGCACTGTGTCCGGCCACCTCTCCGGTTTCAACAACCATATACAAGGCCCTCATCGCCATAAAA…
ACDH	C3DQI3		Bacillus thuringiensis serovar sotto str. T04001	MVVKEKVVNEMQEVKEMIDTLVNNGQQALQTLESFTQEQIDNIVHEMALAGVDQHMPLAKLAVEETGRGVYEDKCIKNIFATEYIWHSIKQDKTVGIIHEDPHEEIIEIAEPVGVVAGVTPVTNPTSTTMFKALIAIKTRNPIIFAFHPSAQNCSVAAAKTVYDAAMKAGAPKHCIQWIERPSVEATKQLMNHDGVALVLATGGAGMVKSAYSTGKPALGVGPGNVPCYIEKSAHIKRAVNDLILSKTFDNGMICASEQAIIVDKEIYDDVKTEMIENNCYFVTEEERKKLEKLVINENTCAVNSDIVGKSAQYIAELVGITVPEHTKMLVAEIQGIGAAYPLSREKLSPVLACVKANSLEKGFTYCEEMLNLGGLGHSAVIHSTNKEVQKQFGLRMKA…	GTGGTCAAAGAGAAAGTCGTTAATGAAATGCAGGAAGTTAAGGAGATGATAGATACCTTGGTTAACAACGGACAGCAAGCTCTGCAGACGCTTGAATCGTTTACACAAGAGCAAATTGACAATATCGTGCACGAGATGGCGCTGGCCGGTGTTGACCAACACATGCCACTGGCTAAACTGGCTGTTGAGGAAACAGGCCGCGGTGTTTATGAGGATAAGTGTATTAAAAATATCTTCGCAACGGAGTACATTTGGCACAGCATCAAACAAGACAAGACTGTGGGTATTATTCACGAGGATCCGCACGAAGAAATCATCGAAATTGCCGAACCAGTGGGGGTGGTGGCTGGTGTAACGCCGGTCACGAACCCCACCAGCACAACTATGTTCAAAGCTTTG…
ACDH	A0A0C1J5Y7		Ruegeria sp. ANG-R	MDADLKSIAAARRAADSAFEAYRSFLGTDPAQVDAIVDAMARAIEPEAERLGQMAVEETGYGNVPDKRVKNLFNALSVADYLRDVTTLGLLWRDDATKIAAFGEPMGVVAALIPVTNPTSTIIYKVLSAVKAGNAIVCAPHPRGVVCGIETVRIMARVAEQMGAPKGLIQCLDSVTIQGTAELMKHRRTSVVMATGGPAMVKAAYSSGKPTLAVGAGNVPCYVHKSKARDLAEVAEMIVTSKSFDYGTACVSEQAVVADPEIARDLRHELKLKGAYFCTPAEADRLARVIFKGVQAMDPERVGQSPQALADAAGFSIPPRTRCLVSEETEVGWQRPLSAEKLNPVLAFYEAKSTDHGIQLAQSIAKFEGWGHSSVIHSDDPEVVARFATVPTGRVLVNT…	GACGCTGACTTAAAATCGATCGCGGCAGCCCGACGGGCAGCAGATAGCGCATTCGAGGCCTATAGATCGTTTCTGGGTACCGATCCCGCTCAGGTTGATGCAATCGTAGACGCCATGGCTCGAGCGATCGAGCCGGAAGCAGAACGTCTGGGTCAAATGGCTGTGGAGGAGACTGGGTATGGAAACGTCCCGGATAAGCGCGTGAAAAATCTGTTTAATGCTTTATCTGTGGCGGACTATTTACGAGATGTGACAACATTGGGACTTCTGTGGAGGGATGATGCTACAAAAATTGCCGCCTTCGGAGAGCCGATGGGGGTTGTTGCAGCCCTGATACCGGTCACAAACCCAACAAGTACGATCATCTATAAGGTACTGAGCGCTGTTAAAGCTGGTAAC…
ACDH	A0A161WBL1		Geobacillus sp. 8	MVPSTNPTSTVIFKSLIAVKAGNAIIFSPHPAAAKCTTEAARIMQEAAERAGAPKGLILCITQPTLAATNELMKHKLTDVILATGGPGLVRAAYSSGKPAYGVGPGNVPVYIHESANIEKAVELIIESKTFDYGTICASEQALLVDESIKEKVVAEMTKQGAYFLNEEEKRKVESIILVNGGLNAKIVGKSPQVIGEMAGIEVPSEAKVIVAEETGVGKEYPFSIEKLSPTLAFYTVKDMQAASELAQKLLDAGGLGHTVGIHAEDEKVIEAYTIDKPAGRIIVNAGTTFGAIGATVNVKPSLTLGCGAIGNNVTSDNVTVNHLFNIKRVAFGVRQMPKKEESAQNEPALTKLEHHHHHH	GTTCCGTCAACCAATCCTACAAGCACGGTCATCTTCAAATCATTAATTGCGGTTAAAGCTGGAAATGCAATTATCTTTTCTCCGCATCCGGCCGCCGCGAAGTGTACCACAGAGGCAGCCCGTATTATGCAGGAGGCCGCAGAACGGGCTGGCGCTCCGAAAGGACTGATCCTGTGTATAACACAACCGACGCTGGCTGCCACTAATGAACTTATGAAACATAAACTGACAGACGTGATCTTGGCAACAGGCGGGCCGGGACTGGTGCGAGCGGCATATTCTTCAGGTAAACCGGCTTATGGTGTTGGCCCGGGGAACGTCCCTGTTTACATTCATGAAAGTGCGAACATCGAGAAAGCTGTGGAGCTGATAATAGAATCCAAGACATTTGATTACGGG…
ACDH	A0A265Q2F5		Tissierella sp. P1	MDVMVEKAREAQKVFEKFTQEQVDNIVKAMGKVIYDNAEILAKEAVEETRMGVYEDKVAKNRGKSKTIWNSLKGKKSIGIIDEDYENGLISIAKPIGVVCAVTPTTNPIVTPMCNAMFALKGGNAIIVAPHPRSKKSSAHAVELMNEAIKKLGAPDSLIQIIEEPSIELTNELMQKSDVVLATGGMAMVKSAYSSGKPSFGVGAGNVQVIIDRDIDFIEATQKVIAGRIFDNGIICSGEQSIIVPQDKYEEIVKAMEVNGAFYAGDEATVSKFRDILFKNGMINGDIVGQSVQFIANLAGVEVPKETKVILLKPTGIGKEDLLCKEKMCPVMIVLPYNTFEEAVAIAQTNLELEGKGHTTAIHSNSQEHIRYAGLNLTVSRLVVNAPSSTTAGGSLFNS…	GATGTCATGGTAGAGAAGGCTCGAGAAGCTCAGAAAGTTTTCGAAAAATTTACCCAAGAACAAGTGGACAACATAGTGAAAGCTATGGGTAAAGTTATCTATGATAATGCTGAAATATTAGCCAAAGAGGCAGTGGAGGAAACCCGTATGGGAGTTTACGAAGATAAAGTCGCTAAAAACCGTGGGAAATCCAAAACTATTTGGAACTCGCTGAAGGGGAAAAAGTCAATAGGTATAATTGATGAGGATTACGAAAACGGACTGATCTCTATCGCGAAGCCCATTGGTGTAGTTTGCGCTGTCACTCCGACAACGAATCCGATAGTTACCCCTATGTGCAATGCTATGTTCGCACTGAAAGGTGGTAATGCGATCATAGTCGCGCCCCATCCGCGGTCT…
ACDH	A0A0N9X6Y7		Mycobacterium fortuitum	MTSTAQAGHMLERARWAAAAYADYDAATVTAIVNAVAEAGYAEAERFAAEAVAETGMGVVADKVTKNRACSRGIVDYYRGDDYVSPRVDEARKIVELPRPAGVVLALTPTTNPVATVYFKVILALMTRNAVVVAPHPRAKQCSADAARVLADAAVAAGAPDGIVQVIDEPSIPLVQALMADERTDVIVATGGTGVVRAAYSSGNPALGVGPGNVPVFVDASADINAAAKRIVDSKAFDNSVLCTNESVLIVEDAVADKLRSALTRAGAHILDEDGARRLRAYMFADGHLNTDVVGRDAAWIAGQAGLRVTPKTRVLIAPFDDVITEEMLAHEKLSPVLGMTTAADAARGIRAARAVVRIGGAGHSAAIHSENPSVISDFAAQVPVLRVSVNVGNSTGSS…	ACCTCAACCGCTCAGGCAGGTCACATGCTGGAGCGTGCACGCTGGGCAGCTGCCGCCTATGCCGACTACGATGCCGCAACTGTTACCGCGATTGTCAATGCGGTTGCAGAGGCGGGGTATGCCGAAGCCGAAAGATTCGCTGCAGAAGCTGTCGCAGAGACGGGTATGGGAGTGGTTGCGGATAAGGTCACCAAAAATAGAGCCTGCTCTCGCGGCATCGTCGACTATTACCGTGGCGATGATTATGTGTCCCCGAGAGTTGACGAAGCTAGAAAAATAGTTGAACTCCCACGGCCCGCGGGTGTTGTGCTGGCACTGACTCCTACAACAAACCCCGTTGCTACAGTATACTTCAAGGTAATCCTGGCACTCATGACCCGGAACGCCGTAGTGGTGGCC…
ACDH	M1ZFW5		[Clostridium] ultunense Esp	MATSEEKKYVNGLVERARKAQKIVESFNQERVDHLVTAIVWNIVKPGTIEEISKFAVEETELGNYESKYAKLNTKLKGALRDMKGKKSMGIIERDEEKGLIKIAKPVGVVGAVNPTTNPEATPVLKAIMAIKTRNAVVMSPHPKAKKTNTMIVNIMREVLKKYNAPEDLIIGIENPTLGITQELMKQCDLVLATGGGAMVNAAYSSGTPAYGVGVGNAVVVIDETADIKDAANKIMRSKTFDFATSCSAENSLVIQEDIYHELIRALEDEGGYLLNSEEKAKLQKNMWIDGVLNRDVVAQPVQKIAEVGGLKIPEDRKFIMVEETKVGPEYPFSGEKLSMVVALFKYKEFQEAIDKVNEITEYQGKGHSCGIHSTNEDHIVEFALKTYTSRVMVRQPQC…	GCAACATCAGAAGAGAAGAAATATGTCAACGGGCTGGTTGAACGGGCCCGAAAGGCGCAGAAGATAGTAGAATCATTCAATCAGGAACGTGTGGATCACCTGGTAACTGCAATTGTTTGGAATATCGTGAAACCAGGGACGATTGAGGAAATTAGTAAATTTGCTGTAGAGGAAACAGAACTAGGTAATTACGAAAGTAAATATGCGAAACTGAACACAAAATTGAAAGGAGCGCTGCGGGACATGAAAGGTAAAAAGAGCATGGGTATTATAGAGCGAGATGAGGAGAAAGGTTTGATTAAGATAGCTAAGCCAGTGGGAGTAGTTGGCGCCGTTAATCCAACAACCAATCCCGAAGCCACGCCGGTGCTTAAAGCAATTATGGCAATCAAAACACGG…
ACDH	A0A2E5PN53		Rhodospirillaceae bacterium	MGRARAAMANFADADQARIDEAVTAVAWAIYKPENAERLAVLAVEDTGLGNAPDKIIKNTRKTFGTLRDLMRVKTVGVIEEIREKGLVKYAKPVGVVGAVTPSTNPAATPVNKAMMALKGGNAIIIAPSPSGWNTTALTVDLMRAELEKIGAPVDLVQVLPSPVTKELTGALMKAVDLVVVTGSQNNVRSAYSSGTPAIGVGAGNVPVIIDDSADLPDAAEKICASKIFDNATSCSSENSVTIVDAVYGDAIKALEAAGGYLCSPAEIAQVKDALWKNGKLNRHIIAKDPDIFAEACGLPDAARSAKFFMVEDQGVGPDRPFSGEKLSLALTIYRAEDFTAAKKQVQEVLDYQGAGHSVGIHTANADHYRELAEDLKVVRVLVNQAHTFGNGGSFTNGL…	GGGAGGGCACGTGCTGCAATGGCAAATTTCGCGGATGCGGATCAAGCGCGCATAGATGAAGCTGTTACAGCAGTGGCATGGGCGATTTATAAGCCCGAGAATGCCGAGCGCTTGGCCGTTTTGGCGGTCGAAGATACCGGCCTGGGTAATGCGCCCGATAAGATCATCAAAAACACCCGAAAGACATTTGGTACTTTGCGAGACCTGATGCGAGTCAAAACGGTGGGGGTGATTGAGGAGATCCGCGAGAAGGGGTTAGTGAAATATGCCAAACCTGTGGGTGTTGTTGGGGCCGTTACCCCGAGCACCAACCCGGCTGCGACCCCCGTTAACAAAGCGATGATGGCTCTGAAGGGTGGTAATGCAATTATAATTGCTCCGTCGCCTAGCGGGTGGAAC…
ACDH	A0A261UH49		Bordetella genomosp. 11	MNASATLAVAAPVPAKTGASSAQIATMIEQARAAQRTLLAGGQQSLDTAAQAVAWAIMEPNRNRALAELAVADTGLGNVPDKIRKNHRKTLGLMRDLHGVPTTGVISRDPARGLVEIARPVGVVAAITPSTNPAATPANKIINALKCGNAVIVAPSPKGHSTCARLLEYAHAQLDRCGLPAALVQMLPAPVDKQATAELMRQADLVVATGSQSNVRMAYQSGTPAFGVGAGNVAAIVDASADLRLAAQRIARSKMFDNATSCSSENSVVIEDAVYARMLDELAAAGGALLDAAGKAALQRAMWQEGKLSHAMTARDAATLATRAGLHAIAARQPGFLMAEEDGYGPDHPFSGEKLSPVLAVYRARDFAHAADIVDRIYAYMGAGHSVGLHTATPERAES…	AACGCATCTGCGACCTTGGCTGTGGCCGCGCCGGTCCCGGCCAAGACTGGAGCAAGTAGCGCCCAAATAGCTACTATGATTGAGCAGGCACGCGCCGCACAGCGTACACTCCTGGCCGGAGGGCAACAGTCTCTGGATACCGCAGCCCAGGCAGTCGCCTGGGCCATCATGGAGCCTAATCGCAATAGAGCGCTAGCTGAATTAGCCGTTGCAGATACCGGCCTAGGAAATGTTCCAGATAAAATCCGTAAAAATCATCGTAAGACCTTGGGCCTGATGCGGGACCTGCATGGTGTACCTACGACCGGAGTTATCTCTCGTGATCCGGCCCGAGGGCTGGTTGAAATCGCCCGCCCAGTCGGCGTGGTGGCCGCAATAACACCATCAACAAACCCAGCG…
ACDH	A0A1Y5SFS6		Pelagicola litorisediminis	MTKPDDITAVDQIMARARHAQKAFEDGATQERYDLAAQAVAWAIMEPARNRALAELSVKTTGLGNVADKITKNHRKTLGLMRDIASAKTHGVVRDDPATGITEIARPIGVIGAVVPSTNPGATPANNIINALKCGNAIVLSPSPKGVATCELLLSYIYAEFDRLGLDHDLVQMVPAPGSKDKTQRMLEQSDLVVVTGSQDNVRRAYTCGTPAVAVGAGNVTVIVDETADLAAAAAKIAASKTFDNATSCSSENELIVVDAVYDAFVAAMAAEGGALIPESGADQIVEKLWPDGHLNRAVIAQDADKMIAALGLTGQVPDDTRFIAVETSSIGPDHPLSGEKLSRVVALYRAADFKDAAAIAARILDHQGAGHSIGLHSTDDTRARYLGETIPTCRVIVN…	ACGAAACCTGACGACATTACCGCTGTTGATCAGATAATGGCCCGTGCAAGACATGCTCAAAAAGCTTTTGAAGACGGAGCTACACAAGAACGCTACGACTTAGCAGCACAAGCGGTCGCTTGGGCGATCATGGAGCCAGCTCGGAATCGTGCTTTGGCGGAGCTAAGTGTGAAGACTACCGGCTTGGGAAATGTCGCAGATAAAATCACAAAAAATCATAGGAAGACCTTAGGTCTCATGCGAGATATTGCCTCGGCGAAAACCCATGGCGTCGTTAGGGACGACCCGGCGACTGGAATAACAGAGATTGCCAGGCCAATTGGGGTAATTGGGGCGGTCGTGCCGTCGACGAATCCGGGCGCCACCCCAGCGAATAATATCATTAACGCGCTGAAATGC…
ACDH	A0A1M7MC30		Caldanaerovirga acetigignens	MVDEKVVATIAKRIIEELNLSSKSDSKEEYGIFSNLDDAVEAASRAQRKLAMLDLEKREEIIQAIREACLNNARFLAELAVKETGRGRVEDKIVKNILAAKKTPGTEDLKPHCWTGDHGLTLVEMAPVGVIGSITPVTNPTATIINNSISMLAAGNAVVFNPHPSAKICSNKAVEIINDAIMKAGGPKHLVTSVAEPTIETAKALMSHPKINLICATGGKAVVQEALRSGKKAIGAGAGNPPVIVDETADIIKAAHDILCGASFDNNLPCIAEKELIAVESIADRFIERLAREGAYILRGKDIDRMTELIFDENCNVNKDLIGKDASYILKQIGIEVGTDVRLAVMPVEPDHPLVHHEQLMPVLPFVRVPNVEEAIELAVRAEGGNRHTAIMHSKNIDN…	GTTGATGAGAAAGTGGTCGCGACGATCGCCAAGAGGATCATTGAAGAACTTAACCTTAGCTCAAAATCTGACAGTAAAGAAGAATATGGAATTTTTAGTAATTTAGATGATGCAGTTGAAGCCGCATCTCGTGCACAGCGTAAACTGGCGATGTTAGACCTGGAGAAACGCGAAGAGATCATCCAAGCAATACGGGAAGCGTGCCTGAACAATGCGAGGTTCTTAGCGGAATTAGCTGTGAAAGAAACTGGCCGCGGTCGCGTTGAGGATAAGATTGTCAAAAACATACTCGCTGCTAAAAAAACTCCGGGTACTGAAGATCTCAAACCCCACTGCTGGACGGGGGATCATGGACTGACCCTCGTGGAGATGGCCCCGGTTGGGGTAATCGGTTCAATT…
ACDH	G9YVP7		Flavonifractor plautii ATCC 29863	MNIDENVVESIVKRVVSQLSTETASAQTCPSGGDWGVFESMNDAVDAAVEAQREYLNRSMHDRACYVQAIRDVVLDQENLEYISRLAVEETGMGGYEYKLIKNRLAAVKTPGIEDLTTDAMSGDDGLTLVEYSPFGVIGSITPTTNPTETIICNSIGMLAAGNAVVFSPHPRAKKVSLHLIQLINKALCKAGAPANLVVTVSAPSIENTNAMMSHPKIRMLVATGGPAIVKTVLSSGKKAIGAGAGNPPVVVDETADIEKAAKDIVDGCSFDNNLPCIAEKEVIAVDSVADYLIFNMKKNGAYEVKDPAVISQLVELVTKEGKSPKTEFVGKSAKYILDKIGITVGDDVKVILMEAKEDHPFVQVELMMPILPLVRVPDVDQAIEMAVRVEHGNRHTAM…	AACATTGATGAAAATGTTGTTGAAAGTATCGTGAAACGTGTTGTTAGCCAGCTTTCCACTGAAACAGCATCGGCGCAAACGTGCCCGAGTGGTGGTGATTGGGGCGTCTTTGAATCTATGAACGATGCGGTTGATGCTGCAGTTGAAGCGCAGCGGGAATATTTGAACCGTTCTATGCATGATCGTGCCTGTTATGTTCAAGCTATTCGGGACGTAGTTCTCGACCAAGAAAACCTTGAATATATCTCTCGTTTAGCAGTCGAAGAGACCGGCATGGGAGGCTATGAATATAAGCTAATCAAGAACCGGCTCGCCGCGGTTAAAACCCCGGGTATTGAAGATTTGACTACCGATGCCATGAGCGGAGACGATGGGCTGACACTGGTAGAATATTCACCT…
ACDH	A0A174FR57		Faecalicatena contorta	MSVNEQMIQDIVSEVMAKMQIASEVSGNHGVFADMNEAIEAAKKAQKIVGRMSMDQREKIISNIRKKTVENAEILARMGVQETGMGNVGHKILKHQLVAEKTPGTEDITTTAWSGDRGLTLIEMGPFGVIGAITPCTNPSETVLCNTIGMLAGGNTVVFNPHPGAIKTSIYAINMINEASLEAGGPDNIACTVEKPTLESSSIMMKHKEIHLIAATGGPGVVTAVLSSGKRGIGAGAGNPPALVDETADIRKAAEDIVNGCTFDNNLPCIAEKEIVAVDSVIDELMHYMVSEQGCYLASKEEQDALTAVVLKDGRLNRKCVGRDAKTLLGMIGVSVPDNIRCITFEGPKEHPLIAEELMMPILGVVRAKDFDDAVEQAVWLEHGNRHSAHIHSKNVDNI…	TCTGTCAACGAACAAATGATTCAGGATATTGTTTCTGAGGTTATGGCTAAAATGCAGATCGCCAGCGAAGTATCTGGCAATCACGGCGTGTTCGCCGATATGAATGAGGCGATCGAGGCAGCAAAAAAAGCACAGAAAATTGTCGGACGCATGTCTATGGACCAACGCGAAAAGATCATATCTAACATACGAAAAAAGACTGTTGAGAATGCGGAGATCCTTGCCCGGATGGGGGTCCAGGAAACTGGCATGGGCAATGTGGGTCATAAAATCCTGAAGCACCAACTGGTTGCAGAGAAAACGCCTGGCACCGAAGACATCACAACTACAGCATGGTCTGGAGATCGGGGGCTGACTCTGATCGAAATGGGTCCGTTTGGGGTCATCGGCGCCATAACA…
ACDH	A0A2S4S2P4		Citrobacter amalonaticus	MNTSELETLIRNILSEQLAPANAEVKGNGIFQSVGEAIDAAHHAFLRYQQCPLKTRSAIISAIREELTPHLSALAAESAAETGMGNKEDKLLKNKAALDNTPGIEDLTTTALTGDGGMVLFEYSPFGVIGSVAPSTNPTETIINNSISMLAAGNSVYFSPHPGAKVVSLKLIAMIEDIAFRCCGIRNLVVTVAEPTFEATQQMMAHPKIAVLAITGGPGIVAMGMKSGKKVIGAGAGNPPCIVDETADLVKAAEDIINGASFDYNLPCIAEKSLIVVESVAEKLIQQMQSFGALLLNPAETEKLRAVCLPEGQANKKLVGKSPSAMLEAAGIAVPAKAPRLLIAVVKADDPWVTSEQLMPMLPVVKVPDFDSALALALKVEEGLHHTAIMHSQNVSRLN…	AACACTTCAGAGCTGGAAACTCTGATTCGTAACATTTTAAGCGAACAGCTGGCGCCCGCGAATGCCGAAGTTAAAGGTAATGGTATTTTCCAAAGCGTGGGGGAAGCTATAGACGCAGCGCACCACGCGTTCCTGCGTTATCAGCAGTGCCCACTGAAAACGCGCAGTGCTATAATCAGCGCCATTCGGGAAGAATTAACGCCCCATCTAAGCGCACTGGCGGCTGAGTCGGCAGCCGAAACCGGCATGGGAAATAAAGAAGACAAACTTCTTAAAAATAAAGCGGCTTTAGATAATACGCCTGGGATCGAAGATCTGACAACCACAGCATTGACTGGTGACGGCGGAATGGTGCTTTTTGAATATTCGCCTTTTGGAGTGATTGGTAGCGTGGCACCT…
ACDH	A0A1L8X0X7		Enterococcus raffinosus	MQPHIEKIARDTLEETGMGRYEDKIQKLQLAIDKTPGVEDLRTEALTGDNGMTLYELSPYGVVGAVTPSTNPAETVICNAIGMLTAGNAVYFSVHPGAKKISSWVVSKMNELVYEACGIQNLIVTIAEPSIDAAQEMMIHPDVPLLAITGGPGVVRQALKSGKKVIAAGEGNPPSLVDETANVEKAAKDIVIGASFDNNILCTAEKSVVVVEQVADYLILQMEKQGAYLVQDDAVIQKMMDMTIMENGAPSRKFIGKDANYILAEAGVNVDFDVRVIILRTDKIHPFVVKEMLMPILPIVTVKDFDEGLATALQIENRRHHTATMHSQNVGRMNIAAKKFQTSIFVKNGSSFAGLGFGGEGPATFTIATPTGECTTSARDFARKRRCVLTDGFSIRLEH…	CAGCCGCATATAGAGAAAATTGCCCGGGACACGCTTGAAGAGACCGGGATGGGTCGTTATGAAGACAAAATTCAGAAACTGCAGCTTGCAATTGATAAAACCCCTGGTGTTGAAGACCTGAGGACGGAAGCTCTGACAGGAGATAATGGCATGACACTATACGAATTGTCACCGTATGGCGTAGTGGGTGCCGTTACACCAAGTACCAATCCAGCTGAAACTGTAATTTGTAACGCTATCGGCATGCTGACTGCAGGAAACGCTGTCTACTTTTCTGTTCATCCAGGCGCCAAAAAGATCTCATCTTGGGTAGTTAGCAAAATGAACGAACTGGTTTACGAGGCTTGCGGTATACAGAACTTGATAGTCACCATTGCAGAACCCAGCATTGACGCAGCT…
ACDH	A0A2T3N1D8		Photobacterium lipolyticum	MDQQQIEEIVRRVVLQLNDNSATASSANALKEPLLKEQGDYGVFATLDGAVAAATAAQKQIRTIALRDEMILAIRRMAKKHARELSVMAVEETGFGRVDDKIAKHLLVAQRTPGTEILAPQAVSGDAGMSLIENAPWGVIASVTPSTNPSCTVINNAISMIAAGNAVVFAPHPAAKKVSQYAIQLVNRACESVGGPAHICTTVAKPSLENAQALFTFPGIRLLVVTGGDAVVDAARKVTDKRLIAAGPGNPPVVVDETADLERAAISIVQGASFDNNIVCATEKEIIAVDSIADELKVAMCRNGAYLVSPEQAEAIARVVLKGYPGNKPSASPQWVGRDAAKIAAAAGIDVPAETRLLIFEADKSHVFAVTEQMMPILPLIRAANADQAIDWAVELESG…	GACCAGCAACAAATTGAGGAAATTGTTCGTAGAGTTGTGCTGCAGTTAAATGATAATAGCGCCACCGCATCTTCCGCTAATGCTTTAAAAGAACCGTTATTAAAAGAACAGGGGGATTATGGTGTTTTCGCCACCTTAGATGGCGCGGTCGCGGCGGCTACTGCTGCCCAAAAACAGATAAGAACTATCGCATTACGAGATGAAATGATACTCGCGATCCGTAGAATGGCCAAGAAGCATGCGCGTGAACTGAGTGTGATGGCTGTTGAAGAGACAGGCTTTGGGCGCGTGGATGATAAGATCGCCAAACATCTCTTAGTCGCCCAGCGTACGCCGGGTACTGAAATTCTGGCTCCTCAGGCGGTGTCTGGAGATGCTGGCATGAGTCTCATTGAGAAT…
ACDH	A0A084A0H9		Serratia sp. DD3	MSIDQKEIEQVVRAVLAGMGASSPAASVPQCQGSGVFTSLDDAVAAATQAQKKLHSVAMRQLAIAAIRQAGEQHAQQLAELAVEETRMGRVADKYAKNVAQARGTPGVESLHPQVLTGDNGLTLIENAAWGVVASVTPSTNPAATVINNAISMIAAGNSVVFAPHPAAKKVSQKAISLLNEAIVAAGGPADLLVTVVNPDIETAQRLFRYPGIGLLVVTGGEAVVEAARKHTDKRLIAAGAGNPPVVVDETADIPRAAAAIVRGASFDNNLICADEKVLIVVDSVADALLAEMQRHQAVLLSAAQTQQLLPVLLKNVDENGKGQVNRDWVGRDAAKIAAAIGLNICNETRLLLAETEARHPFAVTELMMPLLPVVRVADVQQAIALAVKLEGGCHHTAA…	AGCATAGATCAGAAAGAAATCGAACAGGTTGTTAGAGCCGTGCTAGCTGGCATGGGTGCCTCGTCCCCTGCGGCATCAGTGCCACAGTGTCAGGGCTCTGGGGTTTTTACATCTCTGGATGATGCAGTTGCGGCCGCCACACAGGCACAAAAAAAGTTACATAGTGTCGCCATGCGGCAACTCGCCATCGCAGCGATACGTCAAGCTGGAGAACAGCACGCTCAGCAGTTAGCTGAGCTGGCCGTTGAAGAGACCCGGATGGGAAGAGTCGCGGATAAATATGCAAAAAATGTCGCTCAGGCTAGAGGTACTCCTGGTGTGGAATCTCTGCATCCGCAAGTTCTGACCGGAGATAATGGCTTAACCTTAATTGAGAATGCAGCCTGGGGCGTTGTTGCG…
ACDH	Q6AIS3		Desulfotalea psychrophila (strain LSv54 / DSM 12343)	MELEMSIGQAQIESIVSEVLAQLSKAQNGSLVASAPAAGDWGVFDELDDAVAAAKVAYKLIDTVAMRNRVVDVMRRAARMNARRLSEMAVSETGMGNVEDKVAKTLLVANRTPGPEILQPTAITGDEGFTLIENAPWGVIASVTPSTNPGSTVINNGISMISGGNSVVFAPHPAAKRITQETIKMMNKAIVEETGVHNLLVCIKEPSLDAARRLFTYEGINLLTVTGGEAVVAAARKITDKRLIAAGAGNPPVVVDETADLARAAESIYIGASFDNNLICANEKEIIIVDSVADEFKREFTAIGAFEISLAQAETIGKTVLLDYGTDKCRANPKWVGRDAYKLADLAGITIPKGCKLLFVDVKGDARHPFAVTEQMMPLIPVVRARNFDQALEWALMLE…	GAATTGGAGATGTCTATTGGACAGGCCCAAATAGAAAGCATCGTGAGTGAAGTTCTAGCACAGCTGTCAAAAGCTCAAAATGGTTCTTTGGTAGCCAGCGCCCCGGCGGCTGGAGATTGGGGAGTGTTCGATGAGCTCGACGATGCAGTGGCGGCAGCAAAAGTGGCATACAAGTTAATTGATACGGTAGCAATGCGTAACCGTGTCGTTGATGTAATGCGCCGCGCCGCCCGCATGAACGCACGTCGGTTGAGCGAAATGGCGGTTAGTGAAACCGGCATGGGTAATGTAGAGGACAAAGTTGCCAAAACATTACTGGTGGCAAACCGCACCCCGGGTCCGGAGATTCTTCAGCCGACAGCAATCACGGGCGATGAAGGTTTCACCTTGATCGAGAAC…
ACDH	A0A0K9TC36		Escherichia coli M114	MNQQDIEQVVKAVLLKMQSSDTPPAAVHEMGVFASLDDAVAAAKIAQQGLKSVAMRQLAIAAIREAGEKHARDLAELAVSETGMGRVEDKFAKNVAQARGTPGVECLSPQVLTGDNGLTLIENAPWGVVASVTPSTNPAATVINNAISLIAAGNSVIFAPHPAAKKVSQRAITLLNQAIVAAGGPENLLVTVANPDIETAQRLFKFPGIGLLVVTGGEAVVEAARKHTNKRLIAAGAGNPPVVVDETADLARAAQSIVKGASFDNNIICADEKVLIVVDSVADELMRLMEGQHAVKLTAEQAQQLQPVLLKNIDERGKGTVSRDWVGRDAAKIAAAIGLTVPEQTRLLFVETTAEHPFAVTELMMPVLPVVRVANVVDAIALAVKLEGGCHHTAAMHSR…	AATCAGCAGGATATCGAGCAGGTGGTAAAAGCTGTCCTGCTTAAAATGCAATCAAGTGACACTCCCCCAGCCGCGGTACACGAGATGGGTGTGTTCGCGTCTCTTGATGATGCAGTCGCGGCAGCAAAGATCGCGCAGCAAGGTCTGAAATCGGTAGCTATGCGGCAGCTGGCAATCGCCGCGATCCGCGAAGCCGGCGAAAAACACGCCCGGGATCTAGCAGAACTGGCAGTTTCTGAAACAGGCATGGGGCGCGTTGAGGATAAATTTGCTAAGAACGTAGCCCAGGCTAGAGGCACACCTGGCGTTGAATGCCTATCACCGCAGGTGCTGACAGGCGACAACGGTCTTACCCTGATCGAGAACGCGCCATGGGGCGTGGTTGCTAGTGTCACGCCA…
ACDH	A0A257WCR0		Planctomycetales bacterium 12-60-4	MKKICEEQAEELGTLEMQETKIGRLDHKIQKLKIIKLVPGVEYLRTDAFSGDHGISLTEYAPFGVIGAITPVTHSLPTLAGNVVNMVAGGNTMVVNPHPSGARIACEGVRRFNKAIHKATGLENLITIVEQPTLETAAAIFGHRGVKLLCVTGGPAVARAALESRKKAVVAGPGNPPVVVDETACLENAAKSIITGAAFDNNLLCIGEKEVFAVESIFDDLMTQMGRFGGYRLTAAQIDALTKIAFTPPKDAKDHYHVNKEYVGKDASYLAEMIGVKVPAGTQLLYGETDESNPFVPEEQMMPFVPFVRAKNVNHAIELALEYEHGFRHTSLIHTRNVRAMTKMGKLMDTTLFIKNGPSPAGLGLGGEGYLSFSIATPTGEGVTNPLTFTRQRRCVMVD…	AAAAAAATTTGTGAAGAGCAAGCAGAAGAACTGGGTACACTGGAAATGCAGGAAACAAAAATAGGTCGGCTTGATCATAAGATACAGAAGTTAAAGATCATCAAACTGGTTCCGGGAGTTGAATACCTGCGCACGGATGCCTTTAGTGGTGACCATGGTATATCTTTGACAGAATATGCGCCTTTCGGCGTGATTGGTGCTATCACACCCGTAACCCACTCCTTACCAACACTGGCAGGCAATGTTGTAAACATGGTGGCTGGTGGTAACACGATGGTGGTTAACCCGCATCCATCTGGCGCACGTATCGCGTGCGAAGGCGTTCGCCGATTTAATAAAGCTATTCATAAGGCGACGGGTCTTGAAAATCTTATCACCATCGTAGAGCAGCCAACACTG…
ACDH	A0A0W8G2B2		hydrocarbon metagenome	MAPEIVFGPGCLARAGRFAANLGMERALVVTDPGVAAAGWSGRVMDSLAQAGVEAVVFDQVTPNPRDHEVMRGAKRYLEHGCDGIVAVGGGSPMDCAKGIGLVAESGRHVLEFEGVDRVDAPSPPLLCVPTTAGSSADVSQFAIILDTSRGIKIAIVSKAVVPDVALVDPAATVTMDPELTVNTGLDALTHAMEAYVSTARQPLADHLALEAVRLVAANLERVRDHPGDLAAREYMMLGSMYAGLAFSNAILGAVHAMAHALGGLLDLPHGLCNAILLDHVAAANFASAPRRYMALGRAMGAVIPGDAPDDAARELVVSALRGFKTRLGAMVSLGELGVTREQIPELARAAAADPCLATNPRSLGVSDIAAIYEQALLEHHHHHH	GCACCGGAGATTGTCTTCGGCCCGGGGTGTTTAGCGCGCGCAGGCCGCTTCGCGGCGAACCTTGGTATGGAACGCGCACTGGTTGTCACCGACCCAGGCGTTGCTGCCGCTGGATGGAGCGGCCGGGTCATGGACAGCTTGGCCCAGGCCGGGGTAGAGGCAGTTGTTTTCGATCAAGTTACACCTAATCCTAGGGATCATGAAGTTATGCGCGGTGCAAAACGTTATTTGGAGCACGGCTGTGATGGAATTGTTGCCGTGGGAGGCGGATCGCCGATGGATTGTGCAAAAGGAATTGGCCTGGTTGCAGAATCAGGCCGCCACGTGTTAGAATTCGAAGGTGTTGATCGAGTTGATGCTCCATCCCCGCCACTACTTTGTGTTCCGACCACCGCGGGG…
